# Supplementary material for: A diffusion-based 3D printing strategy to fabricate self-supporting, perfusable networks
Source: BMC Methods. 2026 Mar 9;3(1):8. doi: 10.1186/s44330-026-00059-6 (PMC12968115; doi:10.1186/s44330-026-00059-6)
Supplement: Supplementary file 1 — Additional File 1 [file 44330_2026_59_MOESM1_ESM.xlsx]

## Sheet: Sheet1
Row #	X	Y	Z	E - added		g-code:
1	10	0	0	0.01		G1	X10	Y0	Z0	E0.01
2	9.5	0	0	0.01		G1	X9.5	Y0	Z0	E0.01
3	9	0	0	0.01		G1	X9	Y0	Z0	E0.01
4	8.5	0	0	0.01		G1	X8.5	Y0	Z0	E0.01
5	8	0	0	0.01		G1	X8	Y0	Z0	E0.01
6	7.5	0	0	0.01		G1	X7.5	Y0	Z0	E0.01
7	7	0	0	0.01		G1	X7	Y0	Z0	E0.01
8	6.5	0	0	0.01		G1	X6.5	Y0	Z0	E0.01
9	6	0	0	0.01		G1	X6	Y0	Z0	E0.01
10	5.5	0	0	0.01		G1	X5.5	Y0	Z0	E0.01
11	5	0	0	0.01		G1	X5	Y0	Z0	E0.01
12	4.5	0	0	0.01		G1	X4.5	Y0	Z0	E0.01
13	4	0	0	0.01		G1	X4	Y0	Z0	E0.01
14	3.5	0	0	0.01		G1	X3.5	Y0	Z0	E0.01
15	3	0	0	0.01		G1	X3	Y0	Z0	E0.01
16	2.5	0	0	0.01		G1	X2.5	Y0	Z0	E0.01
17	2	0	0	0.01		G1	X2	Y0	Z0	E0.01
18	1.5	0	0	0.01		G1	X1.5	Y0	Z0	E0.01
19	1	0	0	0.01		G1	X1	Y0	Z0	E0.01
20	0.5	0	0	0.01		G1	X0.5	Y0	Z0	E0.01
21	0	0	0	0.01		G1	X0	Y0	Z0	E0.01
22	-0.5	0	0	0.01		G1	X-0.5	Y0	Z0	E0.01
23	-1	0	0	0.01		G1	X-1	Y0	Z0	E0.01
24	-1.5	0	0	0.01		G1	X-1.5	Y0	Z0	E0.01
25	-2	0	0	0.01		G1	X-2	Y0	Z0	E0.01
26	-2.5	0	0	0.01		G1	X-2.5	Y0	Z0	E0.01
27	-3	0	0	0.01		G1	X-3	Y0	Z0	E0.01
28	-3.5	0	0	0.01		G1	X-3.5	Y0	Z0	E0.01
29	-4	0	0	0.01		G1	X-4	Y0	Z0	E0.01
30	-4.5	0	0	0.01		G1	X-4.5	Y0	Z0	E0.01
31	-5	0	0	0.01		G1	X-5	Y0	Z0	E0.01
32	-5.5	0	0	0.01		G1	X-5.5	Y0	Z0	E0.01
33	-6	0	0	0.01		G1	X-6	Y0	Z0	E0.01
34	-6.5	0	0	0.01		G1	X-6.5	Y0	Z0	E0.01
35	-7	0	0	0.01		G1	X-7	Y0	Z0	E0.01
36	-7.5	0	0	0.01		G1	X-7.5	Y0	Z0	E0.01
37	-8	0	0	0.01		G1	X-8	Y0	Z0	E0.01
38	-8.5	0	0	0.01		G1	X-8.5	Y0	Z0	E0.01
39	-9	0	0	0.01		G1	X-9	Y0	Z0	E0.01
40	-9.5	0	0	0.01		G1	X-9.5	Y0	Z0	E0.01
41	-10	0	0	0.01		G1	X-10	Y0	Z0	E0.01
42						; N/A	#N/A	#N/A	#N/A	#N/A
43						; N/A	#N/A	#N/A	#N/A	#N/A
44						; N/A	#N/A	#N/A	#N/A	#N/A
45						; N/A	#N/A	#N/A	#N/A	#N/A
46						; N/A	#N/A	#N/A	#N/A	#N/A
47						; N/A	#N/A	#N/A	#N/A	#N/A
48						; N/A	#N/A	#N/A	#N/A	#N/A
49						; N/A	#N/A	#N/A	#N/A	#N/A
50						; N/A	#N/A	#N/A	#N/A	#N/A
51						; N/A	#N/A	#N/A	#N/A	#N/A
52						; N/A	#N/A	#N/A	#N/A	#N/A
53						; N/A	#N/A	#N/A	#N/A	#N/A
54						; N/A	#N/A	#N/A	#N/A	#N/A
55						; N/A	#N/A	#N/A	#N/A	#N/A
56						; N/A	#N/A	#N/A	#N/A	#N/A
57						; N/A	#N/A	#N/A	#N/A	#N/A
58						; N/A	#N/A	#N/A	#N/A	#N/A
59						; N/A	#N/A	#N/A	#N/A	#N/A
60						; N/A	#N/A	#N/A	#N/A	#N/A
61						; N/A	#N/A	#N/A	#N/A	#N/A
62						; N/A	#N/A	#N/A	#N/A	#N/A
63						; N/A	#N/A	#N/A	#N/A	#N/A
64						; N/A	#N/A	#N/A	#N/A	#N/A
65						; N/A	#N/A	#N/A	#N/A	#N/A
66						; N/A	#N/A	#N/A	#N/A	#N/A
67						; N/A	#N/A	#N/A	#N/A	#N/A
68						; N/A	#N/A	#N/A	#N/A	#N/A
69						; N/A	#N/A	#N/A	#N/A	#N/A
70						; N/A	#N/A	#N/A	#N/A	#N/A
71						; N/A	#N/A	#N/A	#N/A	#N/A
72						; N/A	#N/A	#N/A	#N/A	#N/A
73						; N/A	#N/A	#N/A	#N/A	#N/A
74						; N/A	#N/A	#N/A	#N/A	#N/A
75						; N/A	#N/A	#N/A	#N/A	#N/A
76						; N/A	#N/A	#N/A	#N/A	#N/A
77						; N/A	#N/A	#N/A	#N/A	#N/A
78						; N/A	#N/A	#N/A	#N/A	#N/A
79						; N/A	#N/A	#N/A	#N/A	#N/A
80						; N/A	#N/A	#N/A	#N/A	#N/A
81						; N/A	#N/A	#N/A	#N/A	#N/A
82						; N/A	#N/A	#N/A	#N/A	#N/A
83						; N/A	#N/A	#N/A	#N/A	#N/A
84						; N/A	#N/A	#N/A	#N/A	#N/A
85						; N/A	#N/A	#N/A	#N/A	#N/A
86						; N/A	#N/A	#N/A	#N/A	#N/A
87						; N/A	#N/A	#N/A	#N/A	#N/A
88						; N/A	#N/A	#N/A	#N/A	#N/A
89						; N/A	#N/A	#N/A	#N/A	#N/A
90						; N/A	#N/A	#N/A	#N/A	#N/A
91						; N/A	#N/A	#N/A	#N/A	#N/A
92						; N/A	#N/A	#N/A	#N/A	#N/A
93						; N/A	#N/A	#N/A	#N/A	#N/A
94						; N/A	#N/A	#N/A	#N/A	#N/A
95						; N/A	#N/A	#N/A	#N/A	#N/A
96						; N/A	#N/A	#N/A	#N/A	#N/A
97						; N/A	#N/A	#N/A	#N/A	#N/A
98						; N/A	#N/A	#N/A	#N/A	#N/A
99						; N/A	#N/A	#N/A	#N/A	#N/A
100						; N/A	#N/A	#N/A	#N/A	#N/A
101						; N/A	#N/A	#N/A	#N/A	#N/A
102						; N/A	#N/A	#N/A	#N/A	#N/A
103						; N/A	#N/A	#N/A	#N/A	#N/A
104						; N/A	#N/A	#N/A	#N/A	#N/A
105						; N/A	#N/A	#N/A	#N/A	#N/A
106						; N/A	#N/A	#N/A	#N/A	#N/A
107						; N/A	#N/A	#N/A	#N/A	#N/A
108						; N/A	#N/A	#N/A	#N/A	#N/A
109						; N/A	#N/A	#N/A	#N/A	#N/A
110						; N/A	#N/A	#N/A	#N/A	#N/A
111						; N/A	#N/A	#N/A	#N/A	#N/A
112						; N/A	#N/A	#N/A	#N/A	#N/A
113						; N/A	#N/A	#N/A	#N/A	#N/A
114						; N/A	#N/A	#N/A	#N/A	#N/A
115						; N/A	#N/A	#N/A	#N/A	#N/A
116						; N/A	#N/A	#N/A	#N/A	#N/A
117						; N/A	#N/A	#N/A	#N/A	#N/A
118						; N/A	#N/A	#N/A	#N/A	#N/A
119						; N/A	#N/A	#N/A	#N/A	#N/A
120						; N/A	#N/A	#N/A	#N/A	#N/A
121						; N/A	#N/A	#N/A	#N/A	#N/A
122						; N/A	#N/A	#N/A	#N/A	#N/A
123						; N/A	#N/A	#N/A	#N/A	#N/A
124						; N/A	#N/A	#N/A	#N/A	#N/A
125						; N/A	#N/A	#N/A	#N/A	#N/A
126						; N/A	#N/A	#N/A	#N/A	#N/A
127						; N/A	#N/A	#N/A	#N/A	#N/A
128						; N/A	#N/A	#N/A	#N/A	#N/A
129						; N/A	#N/A	#N/A	#N/A	#N/A
130						; N/A	#N/A	#N/A	#N/A	#N/A
131						; N/A	#N/A	#N/A	#N/A	#N/A
132						; N/A	#N/A	#N/A	#N/A	#N/A
133						; N/A	#N/A	#N/A	#N/A	#N/A
134						; N/A	#N/A	#N/A	#N/A	#N/A
135						; N/A	#N/A	#N/A	#N/A	#N/A
136						; N/A	#N/A	#N/A	#N/A	#N/A
137						; N/A	#N/A	#N/A	#N/A	#N/A
138						; N/A	#N/A	#N/A	#N/A	#N/A
139						; N/A	#N/A	#N/A	#N/A	#N/A
140						; N/A	#N/A	#N/A	#N/A	#N/A
141						; N/A	#N/A	#N/A	#N/A	#N/A
142						; N/A	#N/A	#N/A	#N/A	#N/A
143						; N/A	#N/A	#N/A	#N/A	#N/A
144						; N/A	#N/A	#N/A	#N/A	#N/A
145						; N/A	#N/A	#N/A	#N/A	#N/A
146						; N/A	#N/A	#N/A	#N/A	#N/A
147						; N/A	#N/A	#N/A	#N/A	#N/A
148						; N/A	#N/A	#N/A	#N/A	#N/A
149						; N/A	#N/A	#N/A	#N/A	#N/A
150						; N/A	#N/A	#N/A	#N/A	#N/A
151						; N/A	#N/A	#N/A	#N/A	#N/A
152						; N/A	#N/A	#N/A	#N/A	#N/A
153						; N/A	#N/A	#N/A	#N/A	#N/A
154						; N/A	#N/A	#N/A	#N/A	#N/A
155						; N/A	#N/A	#N/A	#N/A	#N/A
156						; N/A	#N/A	#N/A	#N/A	#N/A
157						; N/A	#N/A	#N/A	#N/A	#N/A
158						; N/A	#N/A	#N/A	#N/A	#N/A
159						; N/A	#N/A	#N/A	#N/A	#N/A
160						; N/A	#N/A	#N/A	#N/A	#N/A
161						; N/A	#N/A	#N/A	#N/A	#N/A
162						; N/A	#N/A	#N/A	#N/A	#N/A
163						; N/A	#N/A	#N/A	#N/A	#N/A
164						; N/A	#N/A	#N/A	#N/A	#N/A
165						; N/A	#N/A	#N/A	#N/A	#N/A
166						; N/A	#N/A	#N/A	#N/A	#N/A
167						; N/A	#N/A	#N/A	#N/A	#N/A
168						; N/A	#N/A	#N/A	#N/A	#N/A
169						; N/A	#N/A	#N/A	#N/A	#N/A
170						; N/A	#N/A	#N/A	#N/A	#N/A
171						; N/A	#N/A	#N/A	#N/A	#N/A
172						; N/A	#N/A	#N/A	#N/A	#N/A
173						; N/A	#N/A	#N/A	#N/A	#N/A
174						; N/A	#N/A	#N/A	#N/A	#N/A
175						; N/A	#N/A	#N/A	#N/A	#N/A
176						; N/A	#N/A	#N/A	#N/A	#N/A
177						; N/A	#N/A	#N/A	#N/A	#N/A
178						; N/A	#N/A	#N/A	#N/A	#N/A
179						; N/A	#N/A	#N/A	#N/A	#N/A
180						; N/A	#N/A	#N/A	#N/A	#N/A
181						; N/A	#N/A	#N/A	#N/A	#N/A
182						; N/A	#N/A	#N/A	#N/A	#N/A
183						; N/A	#N/A	#N/A	#N/A	#N/A
184						; N/A	#N/A	#N/A	#N/A	#N/A
185						; N/A	#N/A	#N/A	#N/A	#N/A
186						; N/A	#N/A	#N/A	#N/A	#N/A
187						; N/A	#N/A	#N/A	#N/A	#N/A
188						; N/A	#N/A	#N/A	#N/A	#N/A
189						; N/A	#N/A	#N/A	#N/A	#N/A
190						; N/A	#N/A	#N/A	#N/A	#N/A
191						; N/A	#N/A	#N/A	#N/A	#N/A
192						; N/A	#N/A	#N/A	#N/A	#N/A
193						; N/A	#N/A	#N/A	#N/A	#N/A
194						; N/A	#N/A	#N/A	#N/A	#N/A
195						; N/A	#N/A	#N/A	#N/A	#N/A
196						; N/A	#N/A	#N/A	#N/A	#N/A
197						; N/A	#N/A	#N/A	#N/A	#N/A
198						; N/A	#N/A	#N/A	#N/A	#N/A
199						; N/A	#N/A	#N/A	#N/A	#N/A
200						; N/A	#N/A	#N/A	#N/A	#N/A
201						; N/A	#N/A	#N/A	#N/A	#N/A
202						; N/A	#N/A	#N/A	#N/A	#N/A
203						; N/A	#N/A	#N/A	#N/A	#N/A
204						; N/A	#N/A	#N/A	#N/A	#N/A
205						; N/A	#N/A	#N/A	#N/A	#N/A
206						; N/A	#N/A	#N/A	#N/A	#N/A
207						; N/A	#N/A	#N/A	#N/A	#N/A
208						; N/A	#N/A	#N/A	#N/A	#N/A
209						; N/A	#N/A	#N/A	#N/A	#N/A
210						; N/A	#N/A	#N/A	#N/A	#N/A
211						; N/A	#N/A	#N/A	#N/A	#N/A
212						; N/A	#N/A	#N/A	#N/A	#N/A
213						; N/A	#N/A	#N/A	#N/A	#N/A
214						; N/A	#N/A	#N/A	#N/A	#N/A
215						; N/A	#N/A	#N/A	#N/A	#N/A
216						; N/A	#N/A	#N/A	#N/A	#N/A
217						; N/A	#N/A	#N/A	#N/A	#N/A
218						; N/A	#N/A	#N/A	#N/A	#N/A
219						; N/A	#N/A	#N/A	#N/A	#N/A
220						; N/A	#N/A	#N/A	#N/A	#N/A
221						; N/A	#N/A	#N/A	#N/A	#N/A
222						; N/A	#N/A	#N/A	#N/A	#N/A
223						; N/A	#N/A	#N/A	#N/A	#N/A
224						; N/A	#N/A	#N/A	#N/A	#N/A
225						; N/A	#N/A	#N/A	#N/A	#N/A
226						; N/A	#N/A	#N/A	#N/A	#N/A
227						; N/A	#N/A	#N/A	#N/A	#N/A
228						; N/A	#N/A	#N/A	#N/A	#N/A
229						; N/A	#N/A	#N/A	#N/A	#N/A
230						; N/A	#N/A	#N/A	#N/A	#N/A
231						; N/A	#N/A	#N/A	#N/A	#N/A
232						; N/A	#N/A	#N/A	#N/A	#N/A
233						; N/A	#N/A	#N/A	#N/A	#N/A
234						; N/A	#N/A	#N/A	#N/A	#N/A
235						; N/A	#N/A	#N/A	#N/A	#N/A
236						; N/A	#N/A	#N/A	#N/A	#N/A
237						; N/A	#N/A	#N/A	#N/A	#N/A
238						; N/A	#N/A	#N/A	#N/A	#N/A
239						; N/A	#N/A	#N/A	#N/A	#N/A
240						; N/A	#N/A	#N/A	#N/A	#N/A
241						; N/A	#N/A	#N/A	#N/A	#N/A
242						; N/A	#N/A	#N/A	#N/A	#N/A
243						; N/A	#N/A	#N/A	#N/A	#N/A
244						; N/A	#N/A	#N/A	#N/A	#N/A
245						; N/A	#N/A	#N/A	#N/A	#N/A
246						; N/A	#N/A	#N/A	#N/A	#N/A
247						; N/A	#N/A	#N/A	#N/A	#N/A
248						; N/A	#N/A	#N/A	#N/A	#N/A
249						; N/A	#N/A	#N/A	#N/A	#N/A
250						; N/A	#N/A	#N/A	#N/A	#N/A
251						; N/A	#N/A	#N/A	#N/A	#N/A
252						; N/A	#N/A	#N/A	#N/A	#N/A
253						; N/A	#N/A	#N/A	#N/A	#N/A
254						; N/A	#N/A	#N/A	#N/A	#N/A
255						; N/A	#N/A	#N/A	#N/A	#N/A
256						; N/A	#N/A	#N/A	#N/A	#N/A
257						; N/A	#N/A	#N/A	#N/A	#N/A
258						; N/A	#N/A	#N/A	#N/A	#N/A
259						; N/A	#N/A	#N/A	#N/A	#N/A
260						; N/A	#N/A	#N/A	#N/A	#N/A
261						; N/A	#N/A	#N/A	#N/A	#N/A
262						; N/A	#N/A	#N/A	#N/A	#N/A
263						; N/A	#N/A	#N/A	#N/A	#N/A
264						; N/A	#N/A	#N/A	#N/A	#N/A
265						; N/A	#N/A	#N/A	#N/A	#N/A
266						; N/A	#N/A	#N/A	#N/A	#N/A
267						; N/A	#N/A	#N/A	#N/A	#N/A
268						; N/A	#N/A	#N/A	#N/A	#N/A
269						; N/A	#N/A	#N/A	#N/A	#N/A
270						; N/A	#N/A	#N/A	#N/A	#N/A
271						; N/A	#N/A	#N/A	#N/A	#N/A
272						; N/A	#N/A	#N/A	#N/A	#N/A
273						; N/A	#N/A	#N/A	#N/A	#N/A
274						; N/A	#N/A	#N/A	#N/A	#N/A
275						; N/A	#N/A	#N/A	#N/A	#N/A
276						; N/A	#N/A	#N/A	#N/A	#N/A
277						; N/A	#N/A	#N/A	#N/A	#N/A
278						; N/A	#N/A	#N/A	#N/A	#N/A
279						; N/A	#N/A	#N/A	#N/A	#N/A
280						; N/A	#N/A	#N/A	#N/A	#N/A
281						; N/A	#N/A	#N/A	#N/A	#N/A
282						; N/A	#N/A	#N/A	#N/A	#N/A
283						; N/A	#N/A	#N/A	#N/A	#N/A
284						; N/A	#N/A	#N/A	#N/A	#N/A
285						; N/A	#N/A	#N/A	#N/A	#N/A
286						; N/A	#N/A	#N/A	#N/A	#N/A
287						; N/A	#N/A	#N/A	#N/A	#N/A
288						; N/A	#N/A	#N/A	#N/A	#N/A
289						; N/A	#N/A	#N/A	#N/A	#N/A
290						; N/A	#N/A	#N/A	#N/A	#N/A
291						; N/A	#N/A	#N/A	#N/A	#N/A
292						; N/A	#N/A	#N/A	#N/A	#N/A
293						; N/A	#N/A	#N/A	#N/A	#N/A
294						; N/A	#N/A	#N/A	#N/A	#N/A
295						; N/A	#N/A	#N/A	#N/A	#N/A
296						; N/A	#N/A	#N/A	#N/A	#N/A
297						; N/A	#N/A	#N/A	#N/A	#N/A
298						; N/A	#N/A	#N/A	#N/A	#N/A
299						; N/A	#N/A	#N/A	#N/A	#N/A
300						; N/A	#N/A	#N/A	#N/A	#N/A
301						; N/A	#N/A	#N/A	#N/A	#N/A
302						; N/A	#N/A	#N/A	#N/A	#N/A
303						; N/A	#N/A	#N/A	#N/A	#N/A
304						; N/A	#N/A	#N/A	#N/A	#N/A
305						; N/A	#N/A	#N/A	#N/A	#N/A
306						; N/A	#N/A	#N/A	#N/A	#N/A
307						; N/A	#N/A	#N/A	#N/A	#N/A
308						; N/A	#N/A	#N/A	#N/A	#N/A
309						; N/A	#N/A	#N/A	#N/A	#N/A
310						; N/A	#N/A	#N/A	#N/A	#N/A
311						; N/A	#N/A	#N/A	#N/A	#N/A
312						; N/A	#N/A	#N/A	#N/A	#N/A
313						; N/A	#N/A	#N/A	#N/A	#N/A
314						; N/A	#N/A	#N/A	#N/A	#N/A
315						; N/A	#N/A	#N/A	#N/A	#N/A
316						; N/A	#N/A	#N/A	#N/A	#N/A
317						; N/A	#N/A	#N/A	#N/A	#N/A
318						; N/A	#N/A	#N/A	#N/A	#N/A
319						; N/A	#N/A	#N/A	#N/A	#N/A
320						; N/A	#N/A	#N/A	#N/A	#N/A
321						; N/A	#N/A	#N/A	#N/A	#N/A
322						; N/A	#N/A	#N/A	#N/A	#N/A
323						; N/A	#N/A	#N/A	#N/A	#N/A
324						; N/A	#N/A	#N/A	#N/A	#N/A
325						; N/A	#N/A	#N/A	#N/A	#N/A
326						; N/A	#N/A	#N/A	#N/A	#N/A
327						; N/A	#N/A	#N/A	#N/A	#N/A
328						; N/A	#N/A	#N/A	#N/A	#N/A
329						; N/A	#N/A	#N/A	#N/A	#N/A
330						; N/A	#N/A	#N/A	#N/A	#N/A
331						; N/A	#N/A	#N/A	#N/A	#N/A
332						; N/A	#N/A	#N/A	#N/A	#N/A
333						; N/A	#N/A	#N/A	#N/A	#N/A
334						; N/A	#N/A	#N/A	#N/A	#N/A
335						; N/A	#N/A	#N/A	#N/A	#N/A
336						; N/A	#N/A	#N/A	#N/A	#N/A
337						; N/A	#N/A	#N/A	#N/A	#N/A
338						; N/A	#N/A	#N/A	#N/A	#N/A
339						; N/A	#N/A	#N/A	#N/A	#N/A
340						; N/A	#N/A	#N/A	#N/A	#N/A
341						; N/A	#N/A	#N/A	#N/A	#N/A
342						; N/A	#N/A	#N/A	#N/A	#N/A
343						; N/A	#N/A	#N/A	#N/A	#N/A
344						; N/A	#N/A	#N/A	#N/A	#N/A
345						; N/A	#N/A	#N/A	#N/A	#N/A
346						; N/A	#N/A	#N/A	#N/A	#N/A
347						; N/A	#N/A	#N/A	#N/A	#N/A
348						; N/A	#N/A	#N/A	#N/A	#N/A
349						; N/A	#N/A	#N/A	#N/A	#N/A
350						; N/A	#N/A	#N/A	#N/A	#N/A
351						; N/A	#N/A	#N/A	#N/A	#N/A
352						; N/A	#N/A	#N/A	#N/A	#N/A
353						; N/A	#N/A	#N/A	#N/A	#N/A
354						; N/A	#N/A	#N/A	#N/A	#N/A
355						; N/A	#N/A	#N/A	#N/A	#N/A
356						; N/A	#N/A	#N/A	#N/A	#N/A
357						; N/A	#N/A	#N/A	#N/A	#N/A
358						; N/A	#N/A	#N/A	#N/A	#N/A
359						; N/A	#N/A	#N/A	#N/A	#N/A
360						; N/A	#N/A	#N/A	#N/A	#N/A
361						; N/A	#N/A	#N/A	#N/A	#N/A
362						; N/A	#N/A	#N/A	#N/A	#N/A
363						; N/A	#N/A	#N/A	#N/A	#N/A
364						; N/A	#N/A	#N/A	#N/A	#N/A
365						; N/A	#N/A	#N/A	#N/A	#N/A
366						; N/A	#N/A	#N/A	#N/A	#N/A
367						; N/A	#N/A	#N/A	#N/A	#N/A
368						; N/A	#N/A	#N/A	#N/A	#N/A
369						; N/A	#N/A	#N/A	#N/A	#N/A
370						; N/A	#N/A	#N/A	#N/A	#N/A
371						; N/A	#N/A	#N/A	#N/A	#N/A
372						; N/A	#N/A	#N/A	#N/A	#N/A
373						; N/A	#N/A	#N/A	#N/A	#N/A
374						; N/A	#N/A	#N/A	#N/A	#N/A
375						; N/A	#N/A	#N/A	#N/A	#N/A
376						; N/A	#N/A	#N/A	#N/A	#N/A
377						; N/A	#N/A	#N/A	#N/A	#N/A
378						; N/A	#N/A	#N/A	#N/A	#N/A
379						; N/A	#N/A	#N/A	#N/A	#N/A
380						; N/A	#N/A	#N/A	#N/A	#N/A
381						; N/A	#N/A	#N/A	#N/A	#N/A
382						; N/A	#N/A	#N/A	#N/A	#N/A
383						; N/A	#N/A	#N/A	#N/A	#N/A
384						; N/A	#N/A	#N/A	#N/A	#N/A
385						; N/A	#N/A	#N/A	#N/A	#N/A
386						; N/A	#N/A	#N/A	#N/A	#N/A
387						; N/A	#N/A	#N/A	#N/A	#N/A
388						; N/A	#N/A	#N/A	#N/A	#N/A
389						; N/A	#N/A	#N/A	#N/A	#N/A
390						; N/A	#N/A	#N/A	#N/A	#N/A
391						; N/A	#N/A	#N/A	#N/A	#N/A
392						; N/A	#N/A	#N/A	#N/A	#N/A
393						; N/A	#N/A	#N/A	#N/A	#N/A
394						; N/A	#N/A	#N/A	#N/A	#N/A
395						; N/A	#N/A	#N/A	#N/A	#N/A
396						; N/A	#N/A	#N/A	#N/A	#N/A
397						; N/A	#N/A	#N/A	#N/A	#N/A
398						; N/A	#N/A	#N/A	#N/A	#N/A
399						; N/A	#N/A	#N/A	#N/A	#N/A
400						; N/A	#N/A	#N/A	#N/A	#N/A
401						; N/A	#N/A	#N/A	#N/A	#N/A
402						; N/A	#N/A	#N/A	#N/A	#N/A
403						; N/A	#N/A	#N/A	#N/A	#N/A
404						; N/A	#N/A	#N/A	#N/A	#N/A
405						; N/A	#N/A	#N/A	#N/A	#N/A
406						; N/A	#N/A	#N/A	#N/A	#N/A
407						; N/A	#N/A	#N/A	#N/A	#N/A
408						; N/A	#N/A	#N/A	#N/A	#N/A
409						; N/A	#N/A	#N/A	#N/A	#N/A
410						; N/A	#N/A	#N/A	#N/A	#N/A
411						; N/A	#N/A	#N/A	#N/A	#N/A
412						; N/A	#N/A	#N/A	#N/A	#N/A
413						; N/A	#N/A	#N/A	#N/A	#N/A
414						; N/A	#N/A	#N/A	#N/A	#N/A
415						; N/A	#N/A	#N/A	#N/A	#N/A
416						; N/A	#N/A	#N/A	#N/A	#N/A
417						; N/A	#N/A	#N/A	#N/A	#N/A
418						; N/A	#N/A	#N/A	#N/A	#N/A
419						; N/A	#N/A	#N/A	#N/A	#N/A
420						; N/A	#N/A	#N/A	#N/A	#N/A
421						; N/A	#N/A	#N/A	#N/A	#N/A
422						; N/A	#N/A	#N/A	#N/A	#N/A
423						; N/A	#N/A	#N/A	#N/A	#N/A
424						; N/A	#N/A	#N/A	#N/A	#N/A
425						; N/A	#N/A	#N/A	#N/A	#N/A
426						; N/A	#N/A	#N/A	#N/A	#N/A
427						; N/A	#N/A	#N/A	#N/A	#N/A
428						; N/A	#N/A	#N/A	#N/A	#N/A
429						; N/A	#N/A	#N/A	#N/A	#N/A
430						; N/A	#N/A	#N/A	#N/A	#N/A
431						; N/A	#N/A	#N/A	#N/A	#N/A
432						; N/A	#N/A	#N/A	#N/A	#N/A
433						; N/A	#N/A	#N/A	#N/A	#N/A
434						; N/A	#N/A	#N/A	#N/A	#N/A
435						; N/A	#N/A	#N/A	#N/A	#N/A
436						; N/A	#N/A	#N/A	#N/A	#N/A
437						; N/A	#N/A	#N/A	#N/A	#N/A
438						; N/A	#N/A	#N/A	#N/A	#N/A
439						; N/A	#N/A	#N/A	#N/A	#N/A
440						; N/A	#N/A	#N/A	#N/A	#N/A
441						; N/A	#N/A	#N/A	#N/A	#N/A
442						; N/A	#N/A	#N/A	#N/A	#N/A
443						; N/A	#N/A	#N/A	#N/A	#N/A
444						; N/A	#N/A	#N/A	#N/A	#N/A
445						; N/A	#N/A	#N/A	#N/A	#N/A
446						; N/A	#N/A	#N/A	#N/A	#N/A
447						; N/A	#N/A	#N/A	#N/A	#N/A
448						; N/A	#N/A	#N/A	#N/A	#N/A
449						; N/A	#N/A	#N/A	#N/A	#N/A
450						; N/A	#N/A	#N/A	#N/A	#N/A
451						; N/A	#N/A	#N/A	#N/A	#N/A
452						; N/A	#N/A	#N/A	#N/A	#N/A
453						; N/A	#N/A	#N/A	#N/A	#N/A
454						; N/A	#N/A	#N/A	#N/A	#N/A
455						; N/A	#N/A	#N/A	#N/A	#N/A
456						; N/A	#N/A	#N/A	#N/A	#N/A
457						; N/A	#N/A	#N/A	#N/A	#N/A
458						; N/A	#N/A	#N/A	#N/A	#N/A
459						; N/A	#N/A	#N/A	#N/A	#N/A
460						; N/A	#N/A	#N/A	#N/A	#N/A
461						; N/A	#N/A	#N/A	#N/A	#N/A
462						; N/A	#N/A	#N/A	#N/A	#N/A
463						; N/A	#N/A	#N/A	#N/A	#N/A
464						; N/A	#N/A	#N/A	#N/A	#N/A
465						; N/A	#N/A	#N/A	#N/A	#N/A
466						; N/A	#N/A	#N/A	#N/A	#N/A
467						; N/A	#N/A	#N/A	#N/A	#N/A
468						; N/A	#N/A	#N/A	#N/A	#N/A
469						; N/A	#N/A	#N/A	#N/A	#N/A
470						; N/A	#N/A	#N/A	#N/A	#N/A
471						; N/A	#N/A	#N/A	#N/A	#N/A
472						; N/A	#N/A	#N/A	#N/A	#N/A
473						; N/A	#N/A	#N/A	#N/A	#N/A
474						; N/A	#N/A	#N/A	#N/A	#N/A
475						; N/A	#N/A	#N/A	#N/A	#N/A
476						; N/A	#N/A	#N/A	#N/A	#N/A
477						; N/A	#N/A	#N/A	#N/A	#N/A
478						; N/A	#N/A	#N/A	#N/A	#N/A
479						; N/A	#N/A	#N/A	#N/A	#N/A
480						; N/A	#N/A	#N/A	#N/A	#N/A
481						; N/A	#N/A	#N/A	#N/A	#N/A
482						; N/A	#N/A	#N/A	#N/A	#N/A
483						; N/A	#N/A	#N/A	#N/A	#N/A
484						; N/A	#N/A	#N/A	#N/A	#N/A
485						; N/A	#N/A	#N/A	#N/A	#N/A
486						; N/A	#N/A	#N/A	#N/A	#N/A
487						; N/A	#N/A	#N/A	#N/A	#N/A
488						; N/A	#N/A	#N/A	#N/A	#N/A
489						; N/A	#N/A	#N/A	#N/A	#N/A
490						; N/A	#N/A	#N/A	#N/A	#N/A
491						; N/A	#N/A	#N/A	#N/A	#N/A
492						; N/A	#N/A	#N/A	#N/A	#N/A
493						; N/A	#N/A	#N/A	#N/A	#N/A
494						; N/A	#N/A	#N/A	#N/A	#N/A
495						; N/A	#N/A	#N/A	#N/A	#N/A
496						; N/A	#N/A	#N/A	#N/A	#N/A
497						; N/A	#N/A	#N/A	#N/A	#N/A
498						; N/A	#N/A	#N/A	#N/A	#N/A
499						; N/A	#N/A	#N/A	#N/A	#N/A
500						; N/A	#N/A	#N/A	#N/A	#N/A
501						; N/A	#N/A	#N/A	#N/A	#N/A
502						; N/A	#N/A	#N/A	#N/A	#N/A
503						; N/A	#N/A	#N/A	#N/A	#N/A
504						; N/A	#N/A	#N/A	#N/A	#N/A
505						; N/A	#N/A	#N/A	#N/A	#N/A
506						; N/A	#N/A	#N/A	#N/A	#N/A
507						; N/A	#N/A	#N/A	#N/A	#N/A
508						; N/A	#N/A	#N/A	#N/A	#N/A
509						; N/A	#N/A	#N/A	#N/A	#N/A
510						; N/A	#N/A	#N/A	#N/A	#N/A
511						; N/A	#N/A	#N/A	#N/A	#N/A
512						; N/A	#N/A	#N/A	#N/A	#N/A
513						; N/A	#N/A	#N/A	#N/A	#N/A
514						; N/A	#N/A	#N/A	#N/A	#N/A
515						; N/A	#N/A	#N/A	#N/A	#N/A
516						; N/A	#N/A	#N/A	#N/A	#N/A
517						; N/A	#N/A	#N/A	#N/A	#N/A
518						; N/A	#N/A	#N/A	#N/A	#N/A
519						; N/A	#N/A	#N/A	#N/A	#N/A
520						; N/A	#N/A	#N/A	#N/A	#N/A
521						; N/A	#N/A	#N/A	#N/A	#N/A
522						; N/A	#N/A	#N/A	#N/A	#N/A
523						; N/A	#N/A	#N/A	#N/A	#N/A
524						; N/A	#N/A	#N/A	#N/A	#N/A
525						; N/A	#N/A	#N/A	#N/A	#N/A
526						; N/A	#N/A	#N/A	#N/A	#N/A
527						; N/A	#N/A	#N/A	#N/A	#N/A
528						; N/A	#N/A	#N/A	#N/A	#N/A
529						; N/A	#N/A	#N/A	#N/A	#N/A
530						; N/A	#N/A	#N/A	#N/A	#N/A
531						; N/A	#N/A	#N/A	#N/A	#N/A
532						; N/A	#N/A	#N/A	#N/A	#N/A
533						; N/A	#N/A	#N/A	#N/A	#N/A
534						; N/A	#N/A	#N/A	#N/A	#N/A
535						; N/A	#N/A	#N/A	#N/A	#N/A
536						; N/A	#N/A	#N/A	#N/A	#N/A
537						; N/A	#N/A	#N/A	#N/A	#N/A
538						; N/A	#N/A	#N/A	#N/A	#N/A
539						; N/A	#N/A	#N/A	#N/A	#N/A
540						; N/A	#N/A	#N/A	#N/A	#N/A
541						; N/A	#N/A	#N/A	#N/A	#N/A
542						; N/A	#N/A	#N/A	#N/A	#N/A
543						; N/A	#N/A	#N/A	#N/A	#N/A
544						; N/A	#N/A	#N/A	#N/A	#N/A
545						; N/A	#N/A	#N/A	#N/A	#N/A
546						; N/A	#N/A	#N/A	#N/A	#N/A
547						; N/A	#N/A	#N/A	#N/A	#N/A
548						; N/A	#N/A	#N/A	#N/A	#N/A
549						; N/A	#N/A	#N/A	#N/A	#N/A
550						; N/A	#N/A	#N/A	#N/A	#N/A
551						; N/A	#N/A	#N/A	#N/A	#N/A
552						; N/A	#N/A	#N/A	#N/A	#N/A
553						; N/A	#N/A	#N/A	#N/A	#N/A
554						; N/A	#N/A	#N/A	#N/A	#N/A
555						; N/A	#N/A	#N/A	#N/A	#N/A
556						; N/A	#N/A	#N/A	#N/A	#N/A
557						; N/A	#N/A	#N/A	#N/A	#N/A
558						; N/A	#N/A	#N/A	#N/A	#N/A
559						; N/A	#N/A	#N/A	#N/A	#N/A
560						; N/A	#N/A	#N/A	#N/A	#N/A
561						; N/A	#N/A	#N/A	#N/A	#N/A
562						; N/A	#N/A	#N/A	#N/A	#N/A
563						; N/A	#N/A	#N/A	#N/A	#N/A
564						; N/A	#N/A	#N/A	#N/A	#N/A
565						; N/A	#N/A	#N/A	#N/A	#N/A
566						; N/A	#N/A	#N/A	#N/A	#N/A
567						; N/A	#N/A	#N/A	#N/A	#N/A
568						; N/A	#N/A	#N/A	#N/A	#N/A
569						; N/A	#N/A	#N/A	#N/A	#N/A
570						; N/A	#N/A	#N/A	#N/A	#N/A
571						; N/A	#N/A	#N/A	#N/A	#N/A
572						; N/A	#N/A	#N/A	#N/A	#N/A
573						; N/A	#N/A	#N/A	#N/A	#N/A
574						; N/A	#N/A	#N/A	#N/A	#N/A
575						; N/A	#N/A	#N/A	#N/A	#N/A
576						; N/A	#N/A	#N/A	#N/A	#N/A
577						; N/A	#N/A	#N/A	#N/A	#N/A
578						; N/A	#N/A	#N/A	#N/A	#N/A
579						; N/A	#N/A	#N/A	#N/A	#N/A
580						; N/A	#N/A	#N/A	#N/A	#N/A
581						; N/A	#N/A	#N/A	#N/A	#N/A
582						; N/A	#N/A	#N/A	#N/A	#N/A
583						; N/A	#N/A	#N/A	#N/A	#N/A
584						; N/A	#N/A	#N/A	#N/A	#N/A
585						; N/A	#N/A	#N/A	#N/A	#N/A
586						; N/A	#N/A	#N/A	#N/A	#N/A
587						; N/A	#N/A	#N/A	#N/A	#N/A
588						; N/A	#N/A	#N/A	#N/A	#N/A
589						; N/A	#N/A	#N/A	#N/A	#N/A
590						; N/A	#N/A	#N/A	#N/A	#N/A
591						; N/A	#N/A	#N/A	#N/A	#N/A
592						; N/A	#N/A	#N/A	#N/A	#N/A
593						; N/A	#N/A	#N/A	#N/A	#N/A
594						; N/A	#N/A	#N/A	#N/A	#N/A
595						; N/A	#N/A	#N/A	#N/A	#N/A
596						; N/A	#N/A	#N/A	#N/A	#N/A
597						; N/A	#N/A	#N/A	#N/A	#N/A
598						; N/A	#N/A	#N/A	#N/A	#N/A
599						; N/A	#N/A	#N/A	#N/A	#N/A
600						; N/A	#N/A	#N/A	#N/A	#N/A
601						; N/A	#N/A	#N/A	#N/A	#N/A
602						; N/A	#N/A	#N/A	#N/A	#N/A
603						; N/A	#N/A	#N/A	#N/A	#N/A
604						; N/A	#N/A	#N/A	#N/A	#N/A
605						; N/A	#N/A	#N/A	#N/A	#N/A
606						; N/A	#N/A	#N/A	#N/A	#N/A
607						; N/A	#N/A	#N/A	#N/A	#N/A
608						; N/A	#N/A	#N/A	#N/A	#N/A
609						; N/A	#N/A	#N/A	#N/A	#N/A
610						; N/A	#N/A	#N/A	#N/A	#N/A
611						; N/A	#N/A	#N/A	#N/A	#N/A
612						; N/A	#N/A	#N/A	#N/A	#N/A
613						; N/A	#N/A	#N/A	#N/A	#N/A
614						; N/A	#N/A	#N/A	#N/A	#N/A
615						; N/A	#N/A	#N/A	#N/A	#N/A
616						; N/A	#N/A	#N/A	#N/A	#N/A
617						; N/A	#N/A	#N/A	#N/A	#N/A
618						; N/A	#N/A	#N/A	#N/A	#N/A
619						; N/A	#N/A	#N/A	#N/A	#N/A
620						; N/A	#N/A	#N/A	#N/A	#N/A
621						; N/A	#N/A	#N/A	#N/A	#N/A
622						; N/A	#N/A	#N/A	#N/A	#N/A
623						; N/A	#N/A	#N/A	#N/A	#N/A
624						; N/A	#N/A	#N/A	#N/A	#N/A
625						; N/A	#N/A	#N/A	#N/A	#N/A
626						; N/A	#N/A	#N/A	#N/A	#N/A
627						; N/A	#N/A	#N/A	#N/A	#N/A
628						; N/A	#N/A	#N/A	#N/A	#N/A
629						; N/A	#N/A	#N/A	#N/A	#N/A
630						; N/A	#N/A	#N/A	#N/A	#N/A
631						; N/A	#N/A	#N/A	#N/A	#N/A
632						; N/A	#N/A	#N/A	#N/A	#N/A
633						; N/A	#N/A	#N/A	#N/A	#N/A
634						; N/A	#N/A	#N/A	#N/A	#N/A
635						; N/A	#N/A	#N/A	#N/A	#N/A
636						; N/A	#N/A	#N/A	#N/A	#N/A
637						; N/A	#N/A	#N/A	#N/A	#N/A
638						; N/A	#N/A	#N/A	#N/A	#N/A
639						; N/A	#N/A	#N/A	#N/A	#N/A
640						; N/A	#N/A	#N/A	#N/A	#N/A
641						; N/A	#N/A	#N/A	#N/A	#N/A
642						; N/A	#N/A	#N/A	#N/A	#N/A
643						; N/A	#N/A	#N/A	#N/A	#N/A
644						; N/A	#N/A	#N/A	#N/A	#N/A
645						; N/A	#N/A	#N/A	#N/A	#N/A
646						; N/A	#N/A	#N/A	#N/A	#N/A
647						; N/A	#N/A	#N/A	#N/A	#N/A
648						; N/A	#N/A	#N/A	#N/A	#N/A
649						; N/A	#N/A	#N/A	#N/A	#N/A
650						; N/A	#N/A	#N/A	#N/A	#N/A
651						; N/A	#N/A	#N/A	#N/A	#N/A
652						; N/A	#N/A	#N/A	#N/A	#N/A
653						; N/A	#N/A	#N/A	#N/A	#N/A
654						; N/A	#N/A	#N/A	#N/A	#N/A
655						; N/A	#N/A	#N/A	#N/A	#N/A
656						; N/A	#N/A	#N/A	#N/A	#N/A
657						; N/A	#N/A	#N/A	#N/A	#N/A
658						; N/A	#N/A	#N/A	#N/A	#N/A
659						; N/A	#N/A	#N/A	#N/A	#N/A
660						; N/A	#N/A	#N/A	#N/A	#N/A
661						; N/A	#N/A	#N/A	#N/A	#N/A
662						; N/A	#N/A	#N/A	#N/A	#N/A
663						; N/A	#N/A	#N/A	#N/A	#N/A
664						; N/A	#N/A	#N/A	#N/A	#N/A
665						; N/A	#N/A	#N/A	#N/A	#N/A
666						; N/A	#N/A	#N/A	#N/A	#N/A
667						; N/A	#N/A	#N/A	#N/A	#N/A
668						; N/A	#N/A	#N/A	#N/A	#N/A
669						; N/A	#N/A	#N/A	#N/A	#N/A
670						; N/A	#N/A	#N/A	#N/A	#N/A
671						; N/A	#N/A	#N/A	#N/A	#N/A
672						; N/A	#N/A	#N/A	#N/A	#N/A
673						; N/A	#N/A	#N/A	#N/A	#N/A
674						; N/A	#N/A	#N/A	#N/A	#N/A
675						; N/A	#N/A	#N/A	#N/A	#N/A
676						; N/A	#N/A	#N/A	#N/A	#N/A
677						; N/A	#N/A	#N/A	#N/A	#N/A
678						; N/A	#N/A	#N/A	#N/A	#N/A
679						; N/A	#N/A	#N/A	#N/A	#N/A
680						; N/A	#N/A	#N/A	#N/A	#N/A
681						; N/A	#N/A	#N/A	#N/A	#N/A
682						; N/A	#N/A	#N/A	#N/A	#N/A
683						; N/A	#N/A	#N/A	#N/A	#N/A
684						; N/A	#N/A	#N/A	#N/A	#N/A
685						; N/A	#N/A	#N/A	#N/A	#N/A
686						; N/A	#N/A	#N/A	#N/A	#N/A
687						; N/A	#N/A	#N/A	#N/A	#N/A
688						; N/A	#N/A	#N/A	#N/A	#N/A
689						; N/A	#N/A	#N/A	#N/A	#N/A
690						; N/A	#N/A	#N/A	#N/A	#N/A
691						; N/A	#N/A	#N/A	#N/A	#N/A
692						; N/A	#N/A	#N/A	#N/A	#N/A
693						; N/A	#N/A	#N/A	#N/A	#N/A
694						; N/A	#N/A	#N/A	#N/A	#N/A
695						; N/A	#N/A	#N/A	#N/A	#N/A
696						; N/A	#N/A	#N/A	#N/A	#N/A
697						; N/A	#N/A	#N/A	#N/A	#N/A
698						; N/A	#N/A	#N/A	#N/A	#N/A
699						; N/A	#N/A	#N/A	#N/A	#N/A
700						; N/A	#N/A	#N/A	#N/A	#N/A
701						; N/A	#N/A	#N/A	#N/A	#N/A
702						; N/A	#N/A	#N/A	#N/A	#N/A
703						; N/A	#N/A	#N/A	#N/A	#N/A
704						; N/A	#N/A	#N/A	#N/A	#N/A
705						; N/A	#N/A	#N/A	#N/A	#N/A
706						; N/A	#N/A	#N/A	#N/A	#N/A
707						; N/A	#N/A	#N/A	#N/A	#N/A
708						; N/A	#N/A	#N/A	#N/A	#N/A
709						; N/A	#N/A	#N/A	#N/A	#N/A
710						; N/A	#N/A	#N/A	#N/A	#N/A
711						; N/A	#N/A	#N/A	#N/A	#N/A
712						; N/A	#N/A	#N/A	#N/A	#N/A
713						; N/A	#N/A	#N/A	#N/A	#N/A
714						; N/A	#N/A	#N/A	#N/A	#N/A
715						; N/A	#N/A	#N/A	#N/A	#N/A
716						; N/A	#N/A	#N/A	#N/A	#N/A
717						; N/A	#N/A	#N/A	#N/A	#N/A
718						; N/A	#N/A	#N/A	#N/A	#N/A
719						; N/A	#N/A	#N/A	#N/A	#N/A
720						; N/A	#N/A	#N/A	#N/A	#N/A
721						; N/A	#N/A	#N/A	#N/A	#N/A
722						; N/A	#N/A	#N/A	#N/A	#N/A
723						; N/A	#N/A	#N/A	#N/A	#N/A
724						; N/A	#N/A	#N/A	#N/A	#N/A
725						; N/A	#N/A	#N/A	#N/A	#N/A
726						; N/A	#N/A	#N/A	#N/A	#N/A
727						; N/A	#N/A	#N/A	#N/A	#N/A
728						; N/A	#N/A	#N/A	#N/A	#N/A
729						; N/A	#N/A	#N/A	#N/A	#N/A
730						; N/A	#N/A	#N/A	#N/A	#N/A
731						; N/A	#N/A	#N/A	#N/A	#N/A
732						; N/A	#N/A	#N/A	#N/A	#N/A
733						; N/A	#N/A	#N/A	#N/A	#N/A
734						; N/A	#N/A	#N/A	#N/A	#N/A
735						; N/A	#N/A	#N/A	#N/A	#N/A
736						; N/A	#N/A	#N/A	#N/A	#N/A
737						; N/A	#N/A	#N/A	#N/A	#N/A
738						; N/A	#N/A	#N/A	#N/A	#N/A
739						; N/A	#N/A	#N/A	#N/A	#N/A
740						; N/A	#N/A	#N/A	#N/A	#N/A
741						; N/A	#N/A	#N/A	#N/A	#N/A
742						; N/A	#N/A	#N/A	#N/A	#N/A
743						; N/A	#N/A	#N/A	#N/A	#N/A
744						; N/A	#N/A	#N/A	#N/A	#N/A
745						; N/A	#N/A	#N/A	#N/A	#N/A
746						; N/A	#N/A	#N/A	#N/A	#N/A
747						; N/A	#N/A	#N/A	#N/A	#N/A
748						; N/A	#N/A	#N/A	#N/A	#N/A
749						; N/A	#N/A	#N/A	#N/A	#N/A
750						; N/A	#N/A	#N/A	#N/A	#N/A
751						; N/A	#N/A	#N/A	#N/A	#N/A
752						; N/A	#N/A	#N/A	#N/A	#N/A
753						; N/A	#N/A	#N/A	#N/A	#N/A
754						; N/A	#N/A	#N/A	#N/A	#N/A
755						; N/A	#N/A	#N/A	#N/A	#N/A
756						; N/A	#N/A	#N/A	#N/A	#N/A
757						; N/A	#N/A	#N/A	#N/A	#N/A
758						; N/A	#N/A	#N/A	#N/A	#N/A
759						; N/A	#N/A	#N/A	#N/A	#N/A
760						; N/A	#N/A	#N/A	#N/A	#N/A
761						; N/A	#N/A	#N/A	#N/A	#N/A
762						; N/A	#N/A	#N/A	#N/A	#N/A
763						; N/A	#N/A	#N/A	#N/A	#N/A
764						; N/A	#N/A	#N/A	#N/A	#N/A
765						; N/A	#N/A	#N/A	#N/A	#N/A
766						; N/A	#N/A	#N/A	#N/A	#N/A
767						; N/A	#N/A	#N/A	#N/A	#N/A
768						; N/A	#N/A	#N/A	#N/A	#N/A
769						; N/A	#N/A	#N/A	#N/A	#N/A
770						; N/A	#N/A	#N/A	#N/A	#N/A
771						; N/A	#N/A	#N/A	#N/A	#N/A
772						; N/A	#N/A	#N/A	#N/A	#N/A
773						; N/A	#N/A	#N/A	#N/A	#N/A
774						; N/A	#N/A	#N/A	#N/A	#N/A
775						; N/A	#N/A	#N/A	#N/A	#N/A
776						; N/A	#N/A	#N/A	#N/A	#N/A
777						; N/A	#N/A	#N/A	#N/A	#N/A
778						; N/A	#N/A	#N/A	#N/A	#N/A
779						; N/A	#N/A	#N/A	#N/A	#N/A
780						; N/A	#N/A	#N/A	#N/A	#N/A
781						; N/A	#N/A	#N/A	#N/A	#N/A
782						; N/A	#N/A	#N/A	#N/A	#N/A
783						; N/A	#N/A	#N/A	#N/A	#N/A
784						; N/A	#N/A	#N/A	#N/A	#N/A
785						; N/A	#N/A	#N/A	#N/A	#N/A
786						; N/A	#N/A	#N/A	#N/A	#N/A
787						; N/A	#N/A	#N/A	#N/A	#N/A
788						; N/A	#N/A	#N/A	#N/A	#N/A
789						; N/A	#N/A	#N/A	#N/A	#N/A
790						; N/A	#N/A	#N/A	#N/A	#N/A
791						; N/A	#N/A	#N/A	#N/A	#N/A
792						; N/A	#N/A	#N/A	#N/A	#N/A
793						; N/A	#N/A	#N/A	#N/A	#N/A
794						; N/A	#N/A	#N/A	#N/A	#N/A
795						; N/A	#N/A	#N/A	#N/A	#N/A
796						; N/A	#N/A	#N/A	#N/A	#N/A
797						; N/A	#N/A	#N/A	#N/A	#N/A
798						; N/A	#N/A	#N/A	#N/A	#N/A
799						; N/A	#N/A	#N/A	#N/A	#N/A
800						; N/A	#N/A	#N/A	#N/A	#N/A
801						; N/A	#N/A	#N/A	#N/A	#N/A
802						; N/A	#N/A	#N/A	#N/A	#N/A
803						; N/A	#N/A	#N/A	#N/A	#N/A
804						; N/A	#N/A	#N/A	#N/A	#N/A
805						; N/A	#N/A	#N/A	#N/A	#N/A
806						; N/A	#N/A	#N/A	#N/A	#N/A
807						; N/A	#N/A	#N/A	#N/A	#N/A
808						; N/A	#N/A	#N/A	#N/A	#N/A
809						; N/A	#N/A	#N/A	#N/A	#N/A
810						; N/A	#N/A	#N/A	#N/A	#N/A
811						; N/A	#N/A	#N/A	#N/A	#N/A
812						; N/A	#N/A	#N/A	#N/A	#N/A
813						; N/A	#N/A	#N/A	#N/A	#N/A
814						; N/A	#N/A	#N/A	#N/A	#N/A
815						; N/A	#N/A	#N/A	#N/A	#N/A
816						; N/A	#N/A	#N/A	#N/A	#N/A
817						; N/A	#N/A	#N/A	#N/A	#N/A
818						; N/A	#N/A	#N/A	#N/A	#N/A
819						; N/A	#N/A	#N/A	#N/A	#N/A
820						; N/A	#N/A	#N/A	#N/A	#N/A
821						; N/A	#N/A	#N/A	#N/A	#N/A
822						; N/A	#N/A	#N/A	#N/A	#N/A
823						; N/A	#N/A	#N/A	#N/A	#N/A
824						; N/A	#N/A	#N/A	#N/A	#N/A
825						; N/A	#N/A	#N/A	#N/A	#N/A
826						; N/A	#N/A	#N/A	#N/A	#N/A
827						; N/A	#N/A	#N/A	#N/A	#N/A
828						; N/A	#N/A	#N/A	#N/A	#N/A
829						; N/A	#N/A	#N/A	#N/A	#N/A
830						; N/A	#N/A	#N/A	#N/A	#N/A
831						; N/A	#N/A	#N/A	#N/A	#N/A
832						; N/A	#N/A	#N/A	#N/A	#N/A
833						; N/A	#N/A	#N/A	#N/A	#N/A
834						; N/A	#N/A	#N/A	#N/A	#N/A
835						; N/A	#N/A	#N/A	#N/A	#N/A
836						; N/A	#N/A	#N/A	#N/A	#N/A
837						; N/A	#N/A	#N/A	#N/A	#N/A
838						; N/A	#N/A	#N/A	#N/A	#N/A
839						; N/A	#N/A	#N/A	#N/A	#N/A
840						; N/A	#N/A	#N/A	#N/A	#N/A
841						; N/A	#N/A	#N/A	#N/A	#N/A
842						; N/A	#N/A	#N/A	#N/A	#N/A
843						; N/A	#N/A	#N/A	#N/A	#N/A
844						; N/A	#N/A	#N/A	#N/A	#N/A
845						; N/A	#N/A	#N/A	#N/A	#N/A
846						; N/A	#N/A	#N/A	#N/A	#N/A
847						; N/A	#N/A	#N/A	#N/A	#N/A
848						; N/A	#N/A	#N/A	#N/A	#N/A
849						; N/A	#N/A	#N/A	#N/A	#N/A
850						; N/A	#N/A	#N/A	#N/A	#N/A
851						; N/A	#N/A	#N/A	#N/A	#N/A
852						; N/A	#N/A	#N/A	#N/A	#N/A
853						; N/A	#N/A	#N/A	#N/A	#N/A
854						; N/A	#N/A	#N/A	#N/A	#N/A
855						; N/A	#N/A	#N/A	#N/A	#N/A
856						; N/A	#N/A	#N/A	#N/A	#N/A
857						; N/A	#N/A	#N/A	#N/A	#N/A
858						; N/A	#N/A	#N/A	#N/A	#N/A
859						; N/A	#N/A	#N/A	#N/A	#N/A
860						; N/A	#N/A	#N/A	#N/A	#N/A
861						; N/A	#N/A	#N/A	#N/A	#N/A
862						; N/A	#N/A	#N/A	#N/A	#N/A
863						; N/A	#N/A	#N/A	#N/A	#N/A
864						; N/A	#N/A	#N/A	#N/A	#N/A
865						; N/A	#N/A	#N/A	#N/A	#N/A
866						; N/A	#N/A	#N/A	#N/A	#N/A
867						; N/A	#N/A	#N/A	#N/A	#N/A
868						; N/A	#N/A	#N/A	#N/A	#N/A
869						; N/A	#N/A	#N/A	#N/A	#N/A
870						; N/A	#N/A	#N/A	#N/A	#N/A
871						; N/A	#N/A	#N/A	#N/A	#N/A
872						; N/A	#N/A	#N/A	#N/A	#N/A
873						; N/A	#N/A	#N/A	#N/A	#N/A
874						; N/A	#N/A	#N/A	#N/A	#N/A
875						; N/A	#N/A	#N/A	#N/A	#N/A
876						; N/A	#N/A	#N/A	#N/A	#N/A
877						; N/A	#N/A	#N/A	#N/A	#N/A
878						; N/A	#N/A	#N/A	#N/A	#N/A
879						; N/A	#N/A	#N/A	#N/A	#N/A
880						; N/A	#N/A	#N/A	#N/A	#N/A
881						; N/A	#N/A	#N/A	#N/A	#N/A
882						; N/A	#N/A	#N/A	#N/A	#N/A
883						; N/A	#N/A	#N/A	#N/A	#N/A
884						; N/A	#N/A	#N/A	#N/A	#N/A
885						; N/A	#N/A	#N/A	#N/A	#N/A
886						; N/A	#N/A	#N/A	#N/A	#N/A
887						; N/A	#N/A	#N/A	#N/A	#N/A
888						; N/A	#N/A	#N/A	#N/A	#N/A
889						; N/A	#N/A	#N/A	#N/A	#N/A
890						; N/A	#N/A	#N/A	#N/A	#N/A
891						; N/A	#N/A	#N/A	#N/A	#N/A
892						; N/A	#N/A	#N/A	#N/A	#N/A
893						; N/A	#N/A	#N/A	#N/A	#N/A
894						; N/A	#N/A	#N/A	#N/A	#N/A
895						; N/A	#N/A	#N/A	#N/A	#N/A
896						; N/A	#N/A	#N/A	#N/A	#N/A
897						; N/A	#N/A	#N/A	#N/A	#N/A
898						; N/A	#N/A	#N/A	#N/A	#N/A
899						; N/A	#N/A	#N/A	#N/A	#N/A
900						; N/A	#N/A	#N/A	#N/A	#N/A
901						; N/A	#N/A	#N/A	#N/A	#N/A
902						; N/A	#N/A	#N/A	#N/A	#N/A
903						; N/A	#N/A	#N/A	#N/A	#N/A
904						; N/A	#N/A	#N/A	#N/A	#N/A
905						; N/A	#N/A	#N/A	#N/A	#N/A
906						; N/A	#N/A	#N/A	#N/A	#N/A
907						; N/A	#N/A	#N/A	#N/A	#N/A
908						; N/A	#N/A	#N/A	#N/A	#N/A
909						; N/A	#N/A	#N/A	#N/A	#N/A
910						; N/A	#N/A	#N/A	#N/A	#N/A
911						; N/A	#N/A	#N/A	#N/A	#N/A
912						; N/A	#N/A	#N/A	#N/A	#N/A
913						; N/A	#N/A	#N/A	#N/A	#N/A
914						; N/A	#N/A	#N/A	#N/A	#N/A
915						; N/A	#N/A	#N/A	#N/A	#N/A
916						; N/A	#N/A	#N/A	#N/A	#N/A
917						; N/A	#N/A	#N/A	#N/A	#N/A
918						; N/A	#N/A	#N/A	#N/A	#N/A
919						; N/A	#N/A	#N/A	#N/A	#N/A
920						; N/A	#N/A	#N/A	#N/A	#N/A
921						; N/A	#N/A	#N/A	#N/A	#N/A
922						; N/A	#N/A	#N/A	#N/A	#N/A
923						; N/A	#N/A	#N/A	#N/A	#N/A
924						; N/A	#N/A	#N/A	#N/A	#N/A
925						; N/A	#N/A	#N/A	#N/A	#N/A
926						; N/A	#N/A	#N/A	#N/A	#N/A
927						; N/A	#N/A	#N/A	#N/A	#N/A
928						; N/A	#N/A	#N/A	#N/A	#N/A
929						; N/A	#N/A	#N/A	#N/A	#N/A
930						; N/A	#N/A	#N/A	#N/A	#N/A
931						; N/A	#N/A	#N/A	#N/A	#N/A
932						; N/A	#N/A	#N/A	#N/A	#N/A
933						; N/A	#N/A	#N/A	#N/A	#N/A
934						; N/A	#N/A	#N/A	#N/A	#N/A
935						; N/A	#N/A	#N/A	#N/A	#N/A
936						; N/A	#N/A	#N/A	#N/A	#N/A
937						; N/A	#N/A	#N/A	#N/A	#N/A
938						; N/A	#N/A	#N/A	#N/A	#N/A
939						; N/A	#N/A	#N/A	#N/A	#N/A
940						; N/A	#N/A	#N/A	#N/A	#N/A
941						; N/A	#N/A	#N/A	#N/A	#N/A
942						; N/A	#N/A	#N/A	#N/A	#N/A
943						; N/A	#N/A	#N/A	#N/A	#N/A
944						; N/A	#N/A	#N/A	#N/A	#N/A
945						; N/A	#N/A	#N/A	#N/A	#N/A
946						; N/A	#N/A	#N/A	#N/A	#N/A
947						; N/A	#N/A	#N/A	#N/A	#N/A
948						; N/A	#N/A	#N/A	#N/A	#N/A
949						; N/A	#N/A	#N/A	#N/A	#N/A
950						; N/A	#N/A	#N/A	#N/A	#N/A
951						; N/A	#N/A	#N/A	#N/A	#N/A
952						; N/A	#N/A	#N/A	#N/A	#N/A
953						; N/A	#N/A	#N/A	#N/A	#N/A
954						; N/A	#N/A	#N/A	#N/A	#N/A
955						; N/A	#N/A	#N/A	#N/A	#N/A
956						; N/A	#N/A	#N/A	#N/A	#N/A
957						; N/A	#N/A	#N/A	#N/A	#N/A
958						; N/A	#N/A	#N/A	#N/A	#N/A
959						; N/A	#N/A	#N/A	#N/A	#N/A
960						; N/A	#N/A	#N/A	#N/A	#N/A
961						; N/A	#N/A	#N/A	#N/A	#N/A
962						; N/A	#N/A	#N/A	#N/A	#N/A
963						; N/A	#N/A	#N/A	#N/A	#N/A
964						; N/A	#N/A	#N/A	#N/A	#N/A
965						; N/A	#N/A	#N/A	#N/A	#N/A
966						; N/A	#N/A	#N/A	#N/A	#N/A
967						; N/A	#N/A	#N/A	#N/A	#N/A
968						; N/A	#N/A	#N/A	#N/A	#N/A
969						; N/A	#N/A	#N/A	#N/A	#N/A
970						; N/A	#N/A	#N/A	#N/A	#N/A
971						; N/A	#N/A	#N/A	#N/A	#N/A
972						; N/A	#N/A	#N/A	#N/A	#N/A
973						; N/A	#N/A	#N/A	#N/A	#N/A
974						; N/A	#N/A	#N/A	#N/A	#N/A
975						; N/A	#N/A	#N/A	#N/A	#N/A
976						; N/A	#N/A	#N/A	#N/A	#N/A
977						; N/A	#N/A	#N/A	#N/A	#N/A
978						; N/A	#N/A	#N/A	#N/A	#N/A
979						; N/A	#N/A	#N/A	#N/A	#N/A
980						; N/A	#N/A	#N/A	#N/A	#N/A
981						; N/A	#N/A	#N/A	#N/A	#N/A
982						; N/A	#N/A	#N/A	#N/A	#N/A
983						; N/A	#N/A	#N/A	#N/A	#N/A
984						; N/A	#N/A	#N/A	#N/A	#N/A
985						; N/A	#N/A	#N/A	#N/A	#N/A
986						; N/A	#N/A	#N/A	#N/A	#N/A
987						; N/A	#N/A	#N/A	#N/A	#N/A
988						; N/A	#N/A	#N/A	#N/A	#N/A
989						; N/A	#N/A	#N/A	#N/A	#N/A
990						; N/A	#N/A	#N/A	#N/A	#N/A
991						; N/A	#N/A	#N/A	#N/A	#N/A
992						; N/A	#N/A	#N/A	#N/A	#N/A
993						; N/A	#N/A	#N/A	#N/A	#N/A
994						; N/A	#N/A	#N/A	#N/A	#N/A
995						; N/A	#N/A	#N/A	#N/A	#N/A
996						; N/A	#N/A	#N/A	#N/A	#N/A
997						; N/A	#N/A	#N/A	#N/A	#N/A
998						; N/A	#N/A	#N/A	#N/A	#N/A
999						; N/A	#N/A	#N/A	#N/A	#N/A
1000						; N/A	#N/A	#N/A	#N/A	#N/A
1001						; N/A	#N/A	#N/A	#N/A	#N/A
1002						; N/A	#N/A	#N/A	#N/A	#N/A
1003						; N/A	#N/A	#N/A	#N/A	#N/A
1004						; N/A	#N/A	#N/A	#N/A	#N/A
1005						; N/A	#N/A	#N/A	#N/A	#N/A
1006						; N/A	#N/A	#N/A	#N/A	#N/A
1007						; N/A	#N/A	#N/A	#N/A	#N/A
1008						; N/A	#N/A	#N/A	#N/A	#N/A
1009						; N/A	#N/A	#N/A	#N/A	#N/A
1010						; N/A	#N/A	#N/A	#N/A	#N/A
1011						; N/A	#N/A	#N/A	#N/A	#N/A
1012						; N/A	#N/A	#N/A	#N/A	#N/A
1013						; N/A	#N/A	#N/A	#N/A	#N/A
1014						; N/A	#N/A	#N/A	#N/A	#N/A
1015						; N/A	#N/A	#N/A	#N/A	#N/A
1016						; N/A	#N/A	#N/A	#N/A	#N/A
1017						; N/A	#N/A	#N/A	#N/A	#N/A
1018						; N/A	#N/A	#N/A	#N/A	#N/A
1019						; N/A	#N/A	#N/A	#N/A	#N/A
1020						; N/A	#N/A	#N/A	#N/A	#N/A
1021						; N/A	#N/A	#N/A	#N/A	#N/A
1022						; N/A	#N/A	#N/A	#N/A	#N/A
1023						; N/A	#N/A	#N/A	#N/A	#N/A
1024						; N/A	#N/A	#N/A	#N/A	#N/A
1025						; N/A	#N/A	#N/A	#N/A	#N/A
1026						; N/A	#N/A	#N/A	#N/A	#N/A
1027						; N/A	#N/A	#N/A	#N/A	#N/A
1028						; N/A	#N/A	#N/A	#N/A	#N/A
1029						; N/A	#N/A	#N/A	#N/A	#N/A
1030						; N/A	#N/A	#N/A	#N/A	#N/A
1031						; N/A	#N/A	#N/A	#N/A	#N/A
1032						; N/A	#N/A	#N/A	#N/A	#N/A
1033						; N/A	#N/A	#N/A	#N/A	#N/A
1034						; N/A	#N/A	#N/A	#N/A	#N/A
1035						; N/A	#N/A	#N/A	#N/A	#N/A
1036						; N/A	#N/A	#N/A	#N/A	#N/A
1037						; N/A	#N/A	#N/A	#N/A	#N/A
1038						; N/A	#N/A	#N/A	#N/A	#N/A
1039						; N/A	#N/A	#N/A	#N/A	#N/A
1040						; N/A	#N/A	#N/A	#N/A	#N/A
1041						; N/A	#N/A	#N/A	#N/A	#N/A
1042						; N/A	#N/A	#N/A	#N/A	#N/A
1043						; N/A	#N/A	#N/A	#N/A	#N/A
1044						; N/A	#N/A	#N/A	#N/A	#N/A
1045						; N/A	#N/A	#N/A	#N/A	#N/A
1046						; N/A	#N/A	#N/A	#N/A	#N/A
1047						; N/A	#N/A	#N/A	#N/A	#N/A
1048						; N/A	#N/A	#N/A	#N/A	#N/A
1049						; N/A	#N/A	#N/A	#N/A	#N/A
1050						; N/A	#N/A	#N/A	#N/A	#N/A
1051						; N/A	#N/A	#N/A	#N/A	#N/A
1052						; N/A	#N/A	#N/A	#N/A	#N/A
1053						; N/A	#N/A	#N/A	#N/A	#N/A
1054						; N/A	#N/A	#N/A	#N/A	#N/A
1055						; N/A	#N/A	#N/A	#N/A	#N/A
1056						; N/A	#N/A	#N/A	#N/A	#N/A
1057						; N/A	#N/A	#N/A	#N/A	#N/A
1058						; N/A	#N/A	#N/A	#N/A	#N/A
1059						; N/A	#N/A	#N/A	#N/A	#N/A
1060						; N/A	#N/A	#N/A	#N/A	#N/A
1061						; N/A	#N/A	#N/A	#N/A	#N/A
1062						; N/A	#N/A	#N/A	#N/A	#N/A
1063						; N/A	#N/A	#N/A	#N/A	#N/A
1064						; N/A	#N/A	#N/A	#N/A	#N/A
1065						; N/A	#N/A	#N/A	#N/A	#N/A
1066						; N/A	#N/A	#N/A	#N/A	#N/A
1067						; N/A	#N/A	#N/A	#N/A	#N/A
1068						; N/A	#N/A	#N/A	#N/A	#N/A
1069						; N/A	#N/A	#N/A	#N/A	#N/A
1070						; N/A	#N/A	#N/A	#N/A	#N/A
1071						; N/A	#N/A	#N/A	#N/A	#N/A
1072						; N/A	#N/A	#N/A	#N/A	#N/A
1073						; N/A	#N/A	#N/A	#N/A	#N/A
1074						; N/A	#N/A	#N/A	#N/A	#N/A
1075						; N/A	#N/A	#N/A	#N/A	#N/A
1076						; N/A	#N/A	#N/A	#N/A	#N/A
1077						; N/A	#N/A	#N/A	#N/A	#N/A
1078						; N/A	#N/A	#N/A	#N/A	#N/A
1079						; N/A	#N/A	#N/A	#N/A	#N/A
1080						; N/A	#N/A	#N/A	#N/A	#N/A
1081						; N/A	#N/A	#N/A	#N/A	#N/A
1082						; N/A	#N/A	#N/A	#N/A	#N/A
1083						; N/A	#N/A	#N/A	#N/A	#N/A
1084						; N/A	#N/A	#N/A	#N/A	#N/A
1085						; N/A	#N/A	#N/A	#N/A	#N/A
1086						; N/A	#N/A	#N/A	#N/A	#N/A
1087						; N/A	#N/A	#N/A	#N/A	#N/A
1088						; N/A	#N/A	#N/A	#N/A	#N/A
1089						; N/A	#N/A	#N/A	#N/A	#N/A
1090						; N/A	#N/A	#N/A	#N/A	#N/A
1091						; N/A	#N/A	#N/A	#N/A	#N/A
1092						; N/A	#N/A	#N/A	#N/A	#N/A
1093						; N/A	#N/A	#N/A	#N/A	#N/A
1094						; N/A	#N/A	#N/A	#N/A	#N/A
1095						; N/A	#N/A	#N/A	#N/A	#N/A
1096						; N/A	#N/A	#N/A	#N/A	#N/A
1097						; N/A	#N/A	#N/A	#N/A	#N/A
1098						; N/A	#N/A	#N/A	#N/A	#N/A
1099						; N/A	#N/A	#N/A	#N/A	#N/A
1100						; N/A	#N/A	#N/A	#N/A	#N/A
1101						; N/A	#N/A	#N/A	#N/A	#N/A
1102						; N/A	#N/A	#N/A	#N/A	#N/A
1103						; N/A	#N/A	#N/A	#N/A	#N/A
1104						; N/A	#N/A	#N/A	#N/A	#N/A
1105						; N/A	#N/A	#N/A	#N/A	#N/A
1106						; N/A	#N/A	#N/A	#N/A	#N/A
1107						; N/A	#N/A	#N/A	#N/A	#N/A
1108						; N/A	#N/A	#N/A	#N/A	#N/A
1109						; N/A	#N/A	#N/A	#N/A	#N/A
1110						; N/A	#N/A	#N/A	#N/A	#N/A
1111						; N/A	#N/A	#N/A	#N/A	#N/A
1112						; N/A	#N/A	#N/A	#N/A	#N/A
1113						; N/A	#N/A	#N/A	#N/A	#N/A
1114						; N/A	#N/A	#N/A	#N/A	#N/A
1115						; N/A	#N/A	#N/A	#N/A	#N/A
1116						; N/A	#N/A	#N/A	#N/A	#N/A
1117						; N/A	#N/A	#N/A	#N/A	#N/A
1118						; N/A	#N/A	#N/A	#N/A	#N/A
1119						; N/A	#N/A	#N/A	#N/A	#N/A
1120						; N/A	#N/A	#N/A	#N/A	#N/A
1121						; N/A	#N/A	#N/A	#N/A	#N/A
1122						; N/A	#N/A	#N/A	#N/A	#N/A
1123						; N/A	#N/A	#N/A	#N/A	#N/A
1124						; N/A	#N/A	#N/A	#N/A	#N/A
1125						; N/A	#N/A	#N/A	#N/A	#N/A
1126						; N/A	#N/A	#N/A	#N/A	#N/A
1127						; N/A	#N/A	#N/A	#N/A	#N/A
1128						; N/A	#N/A	#N/A	#N/A	#N/A
1129						; N/A	#N/A	#N/A	#N/A	#N/A
1130						; N/A	#N/A	#N/A	#N/A	#N/A
1131						; N/A	#N/A	#N/A	#N/A	#N/A
1132						; N/A	#N/A	#N/A	#N/A	#N/A
1133						; N/A	#N/A	#N/A	#N/A	#N/A
1134						; N/A	#N/A	#N/A	#N/A	#N/A
1135						; N/A	#N/A	#N/A	#N/A	#N/A
1136						; N/A	#N/A	#N/A	#N/A	#N/A
1137						; N/A	#N/A	#N/A	#N/A	#N/A
1138						; N/A	#N/A	#N/A	#N/A	#N/A
1139						; N/A	#N/A	#N/A	#N/A	#N/A
1140						; N/A	#N/A	#N/A	#N/A	#N/A
1141						; N/A	#N/A	#N/A	#N/A	#N/A
1142						; N/A	#N/A	#N/A	#N/A	#N/A
1143						; N/A	#N/A	#N/A	#N/A	#N/A
1144						; N/A	#N/A	#N/A	#N/A	#N/A
1145						; N/A	#N/A	#N/A	#N/A	#N/A
1146						; N/A	#N/A	#N/A	#N/A	#N/A
1147						; N/A	#N/A	#N/A	#N/A	#N/A
1148						; N/A	#N/A	#N/A	#N/A	#N/A
1149						; N/A	#N/A	#N/A	#N/A	#N/A
1150						; N/A	#N/A	#N/A	#N/A	#N/A
1151						; N/A	#N/A	#N/A	#N/A	#N/A
1152						; N/A	#N/A	#N/A	#N/A	#N/A
1153						; N/A	#N/A	#N/A	#N/A	#N/A
1154						; N/A	#N/A	#N/A	#N/A	#N/A
1155						; N/A	#N/A	#N/A	#N/A	#N/A
1156						; N/A	#N/A	#N/A	#N/A	#N/A
1157						; N/A	#N/A	#N/A	#N/A	#N/A
1158						; N/A	#N/A	#N/A	#N/A	#N/A
1159						; N/A	#N/A	#N/A	#N/A	#N/A
1160						; N/A	#N/A	#N/A	#N/A	#N/A
1161						; N/A	#N/A	#N/A	#N/A	#N/A
1162						; N/A	#N/A	#N/A	#N/A	#N/A
1163						; N/A	#N/A	#N/A	#N/A	#N/A
1164						; N/A	#N/A	#N/A	#N/A	#N/A
1165						; N/A	#N/A	#N/A	#N/A	#N/A
1166						; N/A	#N/A	#N/A	#N/A	#N/A
1167						; N/A	#N/A	#N/A	#N/A	#N/A
1168						; N/A	#N/A	#N/A	#N/A	#N/A
1169						; N/A	#N/A	#N/A	#N/A	#N/A
1170						; N/A	#N/A	#N/A	#N/A	#N/A
1171						; N/A	#N/A	#N/A	#N/A	#N/A
1172						; N/A	#N/A	#N/A	#N/A	#N/A
1173						; N/A	#N/A	#N/A	#N/A	#N/A
1174						; N/A	#N/A	#N/A	#N/A	#N/A
1175						; N/A	#N/A	#N/A	#N/A	#N/A
1176						; N/A	#N/A	#N/A	#N/A	#N/A
1177						; N/A	#N/A	#N/A	#N/A	#N/A
1178						; N/A	#N/A	#N/A	#N/A	#N/A
1179						; N/A	#N/A	#N/A	#N/A	#N/A
1180						; N/A	#N/A	#N/A	#N/A	#N/A
1181						; N/A	#N/A	#N/A	#N/A	#N/A
1182						; N/A	#N/A	#N/A	#N/A	#N/A
1183						; N/A	#N/A	#N/A	#N/A	#N/A
1184						; N/A	#N/A	#N/A	#N/A	#N/A
1185						; N/A	#N/A	#N/A	#N/A	#N/A
1186						; N/A	#N/A	#N/A	#N/A	#N/A
1187						; N/A	#N/A	#N/A	#N/A	#N/A
1188						; N/A	#N/A	#N/A	#N/A	#N/A
1189						; N/A	#N/A	#N/A	#N/A	#N/A
1190						; N/A	#N/A	#N/A	#N/A	#N/A
1191						; N/A	#N/A	#N/A	#N/A	#N/A
1192						; N/A	#N/A	#N/A	#N/A	#N/A
1193						; N/A	#N/A	#N/A	#N/A	#N/A
1194						; N/A	#N/A	#N/A	#N/A	#N/A
1195						; N/A	#N/A	#N/A	#N/A	#N/A
1196						; N/A	#N/A	#N/A	#N/A	#N/A
1197						; N/A	#N/A	#N/A	#N/A	#N/A
1198						; N/A	#N/A	#N/A	#N/A	#N/A
1199						; N/A	#N/A	#N/A	#N/A	#N/A
1200						; N/A	#N/A	#N/A	#N/A	#N/A
1201						; N/A	#N/A	#N/A	#N/A	#N/A
1202						; N/A	#N/A	#N/A	#N/A	#N/A
1203						; N/A	#N/A	#N/A	#N/A	#N/A
1204						; N/A	#N/A	#N/A	#N/A	#N/A
1205						; N/A	#N/A	#N/A	#N/A	#N/A
1206						; N/A	#N/A	#N/A	#N/A	#N/A
1207						; N/A	#N/A	#N/A	#N/A	#N/A
1208						; N/A	#N/A	#N/A	#N/A	#N/A
1209						; N/A	#N/A	#N/A	#N/A	#N/A
1210						; N/A	#N/A	#N/A	#N/A	#N/A
1211						; N/A	#N/A	#N/A	#N/A	#N/A
1212						; N/A	#N/A	#N/A	#N/A	#N/A
1213						; N/A	#N/A	#N/A	#N/A	#N/A
1214						; N/A	#N/A	#N/A	#N/A	#N/A
1215						; N/A	#N/A	#N/A	#N/A	#N/A
1216						; N/A	#N/A	#N/A	#N/A	#N/A
1217						; N/A	#N/A	#N/A	#N/A	#N/A
1218						; N/A	#N/A	#N/A	#N/A	#N/A
1219						; N/A	#N/A	#N/A	#N/A	#N/A
1220						; N/A	#N/A	#N/A	#N/A	#N/A
1221						; N/A	#N/A	#N/A	#N/A	#N/A
1222						; N/A	#N/A	#N/A	#N/A	#N/A
1223						; N/A	#N/A	#N/A	#N/A	#N/A
1224						; N/A	#N/A	#N/A	#N/A	#N/A
1225						; N/A	#N/A	#N/A	#N/A	#N/A
1226						; N/A	#N/A	#N/A	#N/A	#N/A
1227						; N/A	#N/A	#N/A	#N/A	#N/A
1228						; N/A	#N/A	#N/A	#N/A	#N/A
1229						; N/A	#N/A	#N/A	#N/A	#N/A
1230						; N/A	#N/A	#N/A	#N/A	#N/A
1231						; N/A	#N/A	#N/A	#N/A	#N/A
1232						; N/A	#N/A	#N/A	#N/A	#N/A
1233						; N/A	#N/A	#N/A	#N/A	#N/A
1234						; N/A	#N/A	#N/A	#N/A	#N/A
1235						; N/A	#N/A	#N/A	#N/A	#N/A
1236						; N/A	#N/A	#N/A	#N/A	#N/A
1237						; N/A	#N/A	#N/A	#N/A	#N/A
1238						; N/A	#N/A	#N/A	#N/A	#N/A
1239						; N/A	#N/A	#N/A	#N/A	#N/A
1240						; N/A	#N/A	#N/A	#N/A	#N/A
1241						; N/A	#N/A	#N/A	#N/A	#N/A
1242						; N/A	#N/A	#N/A	#N/A	#N/A
1243						; N/A	#N/A	#N/A	#N/A	#N/A
1244						; N/A	#N/A	#N/A	#N/A	#N/A
1245						; N/A	#N/A	#N/A	#N/A	#N/A
1246						; N/A	#N/A	#N/A	#N/A	#N/A
1247						; N/A	#N/A	#N/A	#N/A	#N/A
1248						; N/A	#N/A	#N/A	#N/A	#N/A
1249						; N/A	#N/A	#N/A	#N/A	#N/A
1250						; N/A	#N/A	#N/A	#N/A	#N/A
1251						; N/A	#N/A	#N/A	#N/A	#N/A
1252						; N/A	#N/A	#N/A	#N/A	#N/A
1253						; N/A	#N/A	#N/A	#N/A	#N/A
1254						; N/A	#N/A	#N/A	#N/A	#N/A
1255						; N/A	#N/A	#N/A	#N/A	#N/A
1256						; N/A	#N/A	#N/A	#N/A	#N/A
1257						; N/A	#N/A	#N/A	#N/A	#N/A
1258						; N/A	#N/A	#N/A	#N/A	#N/A
1259						; N/A	#N/A	#N/A	#N/A	#N/A
1260						; N/A	#N/A	#N/A	#N/A	#N/A
1261						; N/A	#N/A	#N/A	#N/A	#N/A
1262						; N/A	#N/A	#N/A	#N/A	#N/A
1263						; N/A	#N/A	#N/A	#N/A	#N/A
1264						; N/A	#N/A	#N/A	#N/A	#N/A
1265						; N/A	#N/A	#N/A	#N/A	#N/A
1266						; N/A	#N/A	#N/A	#N/A	#N/A
1267						; N/A	#N/A	#N/A	#N/A	#N/A
1268						; N/A	#N/A	#N/A	#N/A	#N/A
1269						; N/A	#N/A	#N/A	#N/A	#N/A
1270						; N/A	#N/A	#N/A	#N/A	#N/A
1271						; N/A	#N/A	#N/A	#N/A	#N/A
1272						; N/A	#N/A	#N/A	#N/A	#N/A
1273						; N/A	#N/A	#N/A	#N/A	#N/A
1274						; N/A	#N/A	#N/A	#N/A	#N/A
1275						; N/A	#N/A	#N/A	#N/A	#N/A
1276						; N/A	#N/A	#N/A	#N/A	#N/A
1277						; N/A	#N/A	#N/A	#N/A	#N/A
1278						; N/A	#N/A	#N/A	#N/A	#N/A
1279						; N/A	#N/A	#N/A	#N/A	#N/A
1280						; N/A	#N/A	#N/A	#N/A	#N/A
1281						; N/A	#N/A	#N/A	#N/A	#N/A
1282						; N/A	#N/A	#N/A	#N/A	#N/A
1283						; N/A	#N/A	#N/A	#N/A	#N/A
1284						; N/A	#N/A	#N/A	#N/A	#N/A
1285						; N/A	#N/A	#N/A	#N/A	#N/A
1286						; N/A	#N/A	#N/A	#N/A	#N/A
1287						; N/A	#N/A	#N/A	#N/A	#N/A
1288						; N/A	#N/A	#N/A	#N/A	#N/A
1289						; N/A	#N/A	#N/A	#N/A	#N/A
1290						; N/A	#N/A	#N/A	#N/A	#N/A
1291						; N/A	#N/A	#N/A	#N/A	#N/A
1292						; N/A	#N/A	#N/A	#N/A	#N/A
1293						; N/A	#N/A	#N/A	#N/A	#N/A
1294						; N/A	#N/A	#N/A	#N/A	#N/A
1295						; N/A	#N/A	#N/A	#N/A	#N/A
1296						; N/A	#N/A	#N/A	#N/A	#N/A
1297						; N/A	#N/A	#N/A	#N/A	#N/A
1298						; N/A	#N/A	#N/A	#N/A	#N/A
1299						; N/A	#N/A	#N/A	#N/A	#N/A
1300						; N/A	#N/A	#N/A	#N/A	#N/A
1301						; N/A	#N/A	#N/A	#N/A	#N/A
1302						; N/A	#N/A	#N/A	#N/A	#N/A
1303						; N/A	#N/A	#N/A	#N/A	#N/A
1304						; N/A	#N/A	#N/A	#N/A	#N/A
1305						; N/A	#N/A	#N/A	#N/A	#N/A
1306						; N/A	#N/A	#N/A	#N/A	#N/A
1307						; N/A	#N/A	#N/A	#N/A	#N/A
1308						; N/A	#N/A	#N/A	#N/A	#N/A
1309						; N/A	#N/A	#N/A	#N/A	#N/A
1310						; N/A	#N/A	#N/A	#N/A	#N/A
1311						; N/A	#N/A	#N/A	#N/A	#N/A
1312						; N/A	#N/A	#N/A	#N/A	#N/A
1313						; N/A	#N/A	#N/A	#N/A	#N/A
1314						; N/A	#N/A	#N/A	#N/A	#N/A
1315						; N/A	#N/A	#N/A	#N/A	#N/A
1316						; N/A	#N/A	#N/A	#N/A	#N/A
1317						; N/A	#N/A	#N/A	#N/A	#N/A
1318						; N/A	#N/A	#N/A	#N/A	#N/A
1319						; N/A	#N/A	#N/A	#N/A	#N/A
1320						; N/A	#N/A	#N/A	#N/A	#N/A
1321						; N/A	#N/A	#N/A	#N/A	#N/A
1322						; N/A	#N/A	#N/A	#N/A	#N/A
1323						; N/A	#N/A	#N/A	#N/A	#N/A
1324						; N/A	#N/A	#N/A	#N/A	#N/A
1325						; N/A	#N/A	#N/A	#N/A	#N/A
1326						; N/A	#N/A	#N/A	#N/A	#N/A
1327						; N/A	#N/A	#N/A	#N/A	#N/A
1328						; N/A	#N/A	#N/A	#N/A	#N/A
1329						; N/A	#N/A	#N/A	#N/A	#N/A
1330						; N/A	#N/A	#N/A	#N/A	#N/A
1331						; N/A	#N/A	#N/A	#N/A	#N/A
1332						; N/A	#N/A	#N/A	#N/A	#N/A
1333						; N/A	#N/A	#N/A	#N/A	#N/A
1334						; N/A	#N/A	#N/A	#N/A	#N/A
1335						; N/A	#N/A	#N/A	#N/A	#N/A
1336						; N/A	#N/A	#N/A	#N/A	#N/A
1337						; N/A	#N/A	#N/A	#N/A	#N/A
1338						; N/A	#N/A	#N/A	#N/A	#N/A
1339						; N/A	#N/A	#N/A	#N/A	#N/A
1340						; N/A	#N/A	#N/A	#N/A	#N/A
1341						; N/A	#N/A	#N/A	#N/A	#N/A
1342						; N/A	#N/A	#N/A	#N/A	#N/A
1343						; N/A	#N/A	#N/A	#N/A	#N/A
1344						; N/A	#N/A	#N/A	#N/A	#N/A
1345						; N/A	#N/A	#N/A	#N/A	#N/A
1346						; N/A	#N/A	#N/A	#N/A	#N/A
1347						; N/A	#N/A	#N/A	#N/A	#N/A
1348						; N/A	#N/A	#N/A	#N/A	#N/A
1349						; N/A	#N/A	#N/A	#N/A	#N/A
1350						; N/A	#N/A	#N/A	#N/A	#N/A
1351						; N/A	#N/A	#N/A	#N/A	#N/A
1352						; N/A	#N/A	#N/A	#N/A	#N/A
1353						; N/A	#N/A	#N/A	#N/A	#N/A
1354						; N/A	#N/A	#N/A	#N/A	#N/A
1355						; N/A	#N/A	#N/A	#N/A	#N/A
1356						; N/A	#N/A	#N/A	#N/A	#N/A
1357						; N/A	#N/A	#N/A	#N/A	#N/A
1358						; N/A	#N/A	#N/A	#N/A	#N/A
1359						; N/A	#N/A	#N/A	#N/A	#N/A
1360						; N/A	#N/A	#N/A	#N/A	#N/A
1361						; N/A	#N/A	#N/A	#N/A	#N/A
1362						; N/A	#N/A	#N/A	#N/A	#N/A
1363						; N/A	#N/A	#N/A	#N/A	#N/A
1364						; N/A	#N/A	#N/A	#N/A	#N/A
1365						; N/A	#N/A	#N/A	#N/A	#N/A
1366						; N/A	#N/A	#N/A	#N/A	#N/A
1367						; N/A	#N/A	#N/A	#N/A	#N/A
1368						; N/A	#N/A	#N/A	#N/A	#N/A
1369						; N/A	#N/A	#N/A	#N/A	#N/A
1370						; N/A	#N/A	#N/A	#N/A	#N/A
1371						; N/A	#N/A	#N/A	#N/A	#N/A
1372						; N/A	#N/A	#N/A	#N/A	#N/A
1373						; N/A	#N/A	#N/A	#N/A	#N/A
1374						; N/A	#N/A	#N/A	#N/A	#N/A
1375						; N/A	#N/A	#N/A	#N/A	#N/A
1376						; N/A	#N/A	#N/A	#N/A	#N/A
1377						; N/A	#N/A	#N/A	#N/A	#N/A
1378						; N/A	#N/A	#N/A	#N/A	#N/A
1379						; N/A	#N/A	#N/A	#N/A	#N/A
1380						; N/A	#N/A	#N/A	#N/A	#N/A
1381						; N/A	#N/A	#N/A	#N/A	#N/A
1382						; N/A	#N/A	#N/A	#N/A	#N/A
1383						; N/A	#N/A	#N/A	#N/A	#N/A
1384						; N/A	#N/A	#N/A	#N/A	#N/A
1385						; N/A	#N/A	#N/A	#N/A	#N/A
1386						; N/A	#N/A	#N/A	#N/A	#N/A
1387						; N/A	#N/A	#N/A	#N/A	#N/A
1388						; N/A	#N/A	#N/A	#N/A	#N/A
1389						; N/A	#N/A	#N/A	#N/A	#N/A
1390						; N/A	#N/A	#N/A	#N/A	#N/A
1391						; N/A	#N/A	#N/A	#N/A	#N/A
1392						; N/A	#N/A	#N/A	#N/A	#N/A
1393						; N/A	#N/A	#N/A	#N/A	#N/A
1394						; N/A	#N/A	#N/A	#N/A	#N/A
1395						; N/A	#N/A	#N/A	#N/A	#N/A
1396						; N/A	#N/A	#N/A	#N/A	#N/A
1397						; N/A	#N/A	#N/A	#N/A	#N/A
1398						; N/A	#N/A	#N/A	#N/A	#N/A
1399						; N/A	#N/A	#N/A	#N/A	#N/A
1400						; N/A	#N/A	#N/A	#N/A	#N/A
1401						; N/A	#N/A	#N/A	#N/A	#N/A
1402						; N/A	#N/A	#N/A	#N/A	#N/A
1403						; N/A	#N/A	#N/A	#N/A	#N/A
1404						; N/A	#N/A	#N/A	#N/A	#N/A
1405						; N/A	#N/A	#N/A	#N/A	#N/A
1406						; N/A	#N/A	#N/A	#N/A	#N/A
1407						; N/A	#N/A	#N/A	#N/A	#N/A
1408						; N/A	#N/A	#N/A	#N/A	#N/A
1409						; N/A	#N/A	#N/A	#N/A	#N/A
1410						; N/A	#N/A	#N/A	#N/A	#N/A
1411						; N/A	#N/A	#N/A	#N/A	#N/A
1412						; N/A	#N/A	#N/A	#N/A	#N/A
1413						; N/A	#N/A	#N/A	#N/A	#N/A
1414						; N/A	#N/A	#N/A	#N/A	#N/A
1415						; N/A	#N/A	#N/A	#N/A	#N/A
1416						; N/A	#N/A	#N/A	#N/A	#N/A
1417						; N/A	#N/A	#N/A	#N/A	#N/A
1418						; N/A	#N/A	#N/A	#N/A	#N/A
1419						; N/A	#N/A	#N/A	#N/A	#N/A
1420						; N/A	#N/A	#N/A	#N/A	#N/A
1421						; N/A	#N/A	#N/A	#N/A	#N/A
1422						; N/A	#N/A	#N/A	#N/A	#N/A
1423						; N/A	#N/A	#N/A	#N/A	#N/A
1424						; N/A	#N/A	#N/A	#N/A	#N/A
1425						; N/A	#N/A	#N/A	#N/A	#N/A
1426						; N/A	#N/A	#N/A	#N/A	#N/A
1427						; N/A	#N/A	#N/A	#N/A	#N/A
1428						; N/A	#N/A	#N/A	#N/A	#N/A
1429						; N/A	#N/A	#N/A	#N/A	#N/A
1430						; N/A	#N/A	#N/A	#N/A	#N/A
1431						; N/A	#N/A	#N/A	#N/A	#N/A
1432						; N/A	#N/A	#N/A	#N/A	#N/A
1433						; N/A	#N/A	#N/A	#N/A	#N/A
1434						; N/A	#N/A	#N/A	#N/A	#N/A
1435						; N/A	#N/A	#N/A	#N/A	#N/A
1436						; N/A	#N/A	#N/A	#N/A	#N/A
1437						; N/A	#N/A	#N/A	#N/A	#N/A
1438						; N/A	#N/A	#N/A	#N/A	#N/A
1439						; N/A	#N/A	#N/A	#N/A	#N/A
1440						; N/A	#N/A	#N/A	#N/A	#N/A
1441						; N/A	#N/A	#N/A	#N/A	#N/A
1442						; N/A	#N/A	#N/A	#N/A	#N/A
1443						; N/A	#N/A	#N/A	#N/A	#N/A
1444						; N/A	#N/A	#N/A	#N/A	#N/A
1445						; N/A	#N/A	#N/A	#N/A	#N/A
1446						; N/A	#N/A	#N/A	#N/A	#N/A
1447						; N/A	#N/A	#N/A	#N/A	#N/A
1448						; N/A	#N/A	#N/A	#N/A	#N/A
1449						; N/A	#N/A	#N/A	#N/A	#N/A
1450						; N/A	#N/A	#N/A	#N/A	#N/A
1451						; N/A	#N/A	#N/A	#N/A	#N/A
1452						; N/A	#N/A	#N/A	#N/A	#N/A
1453						; N/A	#N/A	#N/A	#N/A	#N/A
1454						; N/A	#N/A	#N/A	#N/A	#N/A
1455						; N/A	#N/A	#N/A	#N/A	#N/A
1456						; N/A	#N/A	#N/A	#N/A	#N/A
1457						; N/A	#N/A	#N/A	#N/A	#N/A
1458						; N/A	#N/A	#N/A	#N/A	#N/A
1459						; N/A	#N/A	#N/A	#N/A	#N/A
1460						; N/A	#N/A	#N/A	#N/A	#N/A
1461						; N/A	#N/A	#N/A	#N/A	#N/A
1462						; N/A	#N/A	#N/A	#N/A	#N/A
1463						; N/A	#N/A	#N/A	#N/A	#N/A
1464						; N/A	#N/A	#N/A	#N/A	#N/A
1465						; N/A	#N/A	#N/A	#N/A	#N/A
1466						; N/A	#N/A	#N/A	#N/A	#N/A
1467						; N/A	#N/A	#N/A	#N/A	#N/A
1468						; N/A	#N/A	#N/A	#N/A	#N/A
1469						; N/A	#N/A	#N/A	#N/A	#N/A
1470						; N/A	#N/A	#N/A	#N/A	#N/A
1471						; N/A	#N/A	#N/A	#N/A	#N/A
1472						; N/A	#N/A	#N/A	#N/A	#N/A
1473						; N/A	#N/A	#N/A	#N/A	#N/A
1474						; N/A	#N/A	#N/A	#N/A	#N/A
1475						; N/A	#N/A	#N/A	#N/A	#N/A
1476						; N/A	#N/A	#N/A	#N/A	#N/A
1477						; N/A	#N/A	#N/A	#N/A	#N/A
1478						; N/A	#N/A	#N/A	#N/A	#N/A
1479						; N/A	#N/A	#N/A	#N/A	#N/A
1480						; N/A	#N/A	#N/A	#N/A	#N/A
1481						; N/A	#N/A	#N/A	#N/A	#N/A
1482						; N/A	#N/A	#N/A	#N/A	#N/A
1483						; N/A	#N/A	#N/A	#N/A	#N/A
1484						; N/A	#N/A	#N/A	#N/A	#N/A
1485						; N/A	#N/A	#N/A	#N/A	#N/A
1486						; N/A	#N/A	#N/A	#N/A	#N/A
1487						; N/A	#N/A	#N/A	#N/A	#N/A
1488						; N/A	#N/A	#N/A	#N/A	#N/A
1489						; N/A	#N/A	#N/A	#N/A	#N/A
1490						; N/A	#N/A	#N/A	#N/A	#N/A
1491						; N/A	#N/A	#N/A	#N/A	#N/A
1492						; N/A	#N/A	#N/A	#N/A	#N/A
1493						; N/A	#N/A	#N/A	#N/A	#N/A
1494						; N/A	#N/A	#N/A	#N/A	#N/A
1495						; N/A	#N/A	#N/A	#N/A	#N/A
1496						; N/A	#N/A	#N/A	#N/A	#N/A
1497						; N/A	#N/A	#N/A	#N/A	#N/A
1498						; N/A	#N/A	#N/A	#N/A	#N/A
1499						; N/A	#N/A	#N/A	#N/A	#N/A
1500						; N/A	#N/A	#N/A	#N/A	#N/A
1501						; N/A	#N/A	#N/A	#N/A	#N/A
1502						; N/A	#N/A	#N/A	#N/A	#N/A
1503						; N/A	#N/A	#N/A	#N/A	#N/A
1504						; N/A	#N/A	#N/A	#N/A	#N/A
1505						; N/A	#N/A	#N/A	#N/A	#N/A
1506						; N/A	#N/A	#N/A	#N/A	#N/A
1507						; N/A	#N/A	#N/A	#N/A	#N/A
1508						; N/A	#N/A	#N/A	#N/A	#N/A
1509						; N/A	#N/A	#N/A	#N/A	#N/A
1510						; N/A	#N/A	#N/A	#N/A	#N/A
1511						; N/A	#N/A	#N/A	#N/A	#N/A
1512						; N/A	#N/A	#N/A	#N/A	#N/A
1513						; N/A	#N/A	#N/A	#N/A	#N/A
1514						; N/A	#N/A	#N/A	#N/A	#N/A
1515						; N/A	#N/A	#N/A	#N/A	#N/A
1516						; N/A	#N/A	#N/A	#N/A	#N/A
1517						; N/A	#N/A	#N/A	#N/A	#N/A
1518						; N/A	#N/A	#N/A	#N/A	#N/A
1519						; N/A	#N/A	#N/A	#N/A	#N/A
1520						; N/A	#N/A	#N/A	#N/A	#N/A
1521						; N/A	#N/A	#N/A	#N/A	#N/A
1522						; N/A	#N/A	#N/A	#N/A	#N/A
1523						; N/A	#N/A	#N/A	#N/A	#N/A
1524						; N/A	#N/A	#N/A	#N/A	#N/A
1525						; N/A	#N/A	#N/A	#N/A	#N/A
1526						; N/A	#N/A	#N/A	#N/A	#N/A
1527						; N/A	#N/A	#N/A	#N/A	#N/A
1528						; N/A	#N/A	#N/A	#N/A	#N/A
1529						; N/A	#N/A	#N/A	#N/A	#N/A
1530						; N/A	#N/A	#N/A	#N/A	#N/A
1531						; N/A	#N/A	#N/A	#N/A	#N/A
1532						; N/A	#N/A	#N/A	#N/A	#N/A
1533						; N/A	#N/A	#N/A	#N/A	#N/A
1534						; N/A	#N/A	#N/A	#N/A	#N/A
1535						; N/A	#N/A	#N/A	#N/A	#N/A
1536						; N/A	#N/A	#N/A	#N/A	#N/A
1537						; N/A	#N/A	#N/A	#N/A	#N/A
1538						; N/A	#N/A	#N/A	#N/A	#N/A
1539						; N/A	#N/A	#N/A	#N/A	#N/A
1540						; N/A	#N/A	#N/A	#N/A	#N/A
1541						; N/A	#N/A	#N/A	#N/A	#N/A
1542						; N/A	#N/A	#N/A	#N/A	#N/A
1543						; N/A	#N/A	#N/A	#N/A	#N/A
1544						; N/A	#N/A	#N/A	#N/A	#N/A
1545						; N/A	#N/A	#N/A	#N/A	#N/A
1546						; N/A	#N/A	#N/A	#N/A	#N/A
1547						; N/A	#N/A	#N/A	#N/A	#N/A
1548						; N/A	#N/A	#N/A	#N/A	#N/A
1549						; N/A	#N/A	#N/A	#N/A	#N/A
1550						; N/A	#N/A	#N/A	#N/A	#N/A
1551						; N/A	#N/A	#N/A	#N/A	#N/A
1552						; N/A	#N/A	#N/A	#N/A	#N/A
1553						; N/A	#N/A	#N/A	#N/A	#N/A
1554						; N/A	#N/A	#N/A	#N/A	#N/A
1555						; N/A	#N/A	#N/A	#N/A	#N/A
1556						; N/A	#N/A	#N/A	#N/A	#N/A
1557						; N/A	#N/A	#N/A	#N/A	#N/A
1558						; N/A	#N/A	#N/A	#N/A	#N/A
1559						; N/A	#N/A	#N/A	#N/A	#N/A
1560						; N/A	#N/A	#N/A	#N/A	#N/A
1561						; N/A	#N/A	#N/A	#N/A	#N/A
1562						; N/A	#N/A	#N/A	#N/A	#N/A
1563						; N/A	#N/A	#N/A	#N/A	#N/A
1564						; N/A	#N/A	#N/A	#N/A	#N/A
1565						; N/A	#N/A	#N/A	#N/A	#N/A
1566						; N/A	#N/A	#N/A	#N/A	#N/A
1567						; N/A	#N/A	#N/A	#N/A	#N/A
1568						; N/A	#N/A	#N/A	#N/A	#N/A
1569						; N/A	#N/A	#N/A	#N/A	#N/A
1570						; N/A	#N/A	#N/A	#N/A	#N/A
1571						; N/A	#N/A	#N/A	#N/A	#N/A
1572						; N/A	#N/A	#N/A	#N/A	#N/A
1573						; N/A	#N/A	#N/A	#N/A	#N/A
1574						; N/A	#N/A	#N/A	#N/A	#N/A
1575						; N/A	#N/A	#N/A	#N/A	#N/A
1576						; N/A	#N/A	#N/A	#N/A	#N/A
1577						; N/A	#N/A	#N/A	#N/A	#N/A
1578						; N/A	#N/A	#N/A	#N/A	#N/A
1579						; N/A	#N/A	#N/A	#N/A	#N/A
1580						; N/A	#N/A	#N/A	#N/A	#N/A
1581						; N/A	#N/A	#N/A	#N/A	#N/A
1582						; N/A	#N/A	#N/A	#N/A	#N/A
1583						; N/A	#N/A	#N/A	#N/A	#N/A
1584						; N/A	#N/A	#N/A	#N/A	#N/A
1585						; N/A	#N/A	#N/A	#N/A	#N/A
1586						; N/A	#N/A	#N/A	#N/A	#N/A
1587						; N/A	#N/A	#N/A	#N/A	#N/A
1588						; N/A	#N/A	#N/A	#N/A	#N/A
1589						; N/A	#N/A	#N/A	#N/A	#N/A
1590						; N/A	#N/A	#N/A	#N/A	#N/A
1591						; N/A	#N/A	#N/A	#N/A	#N/A
1592						; N/A	#N/A	#N/A	#N/A	#N/A
1593						; N/A	#N/A	#N/A	#N/A	#N/A
1594						; N/A	#N/A	#N/A	#N/A	#N/A
1595						; N/A	#N/A	#N/A	#N/A	#N/A
1596						; N/A	#N/A	#N/A	#N/A	#N/A
1597						; N/A	#N/A	#N/A	#N/A	#N/A
1598						; N/A	#N/A	#N/A	#N/A	#N/A
1599						; N/A	#N/A	#N/A	#N/A	#N/A
1600						; N/A	#N/A	#N/A	#N/A	#N/A
1601						; N/A	#N/A	#N/A	#N/A	#N/A
1602						; N/A	#N/A	#N/A	#N/A	#N/A
1603						; N/A	#N/A	#N/A	#N/A	#N/A
1604						; N/A	#N/A	#N/A	#N/A	#N/A
1605						; N/A	#N/A	#N/A	#N/A	#N/A
1606						; N/A	#N/A	#N/A	#N/A	#N/A
1607						; N/A	#N/A	#N/A	#N/A	#N/A
1608						; N/A	#N/A	#N/A	#N/A	#N/A
1609						; N/A	#N/A	#N/A	#N/A	#N/A
1610						; N/A	#N/A	#N/A	#N/A	#N/A
1611						; N/A	#N/A	#N/A	#N/A	#N/A
1612						; N/A	#N/A	#N/A	#N/A	#N/A
1613						; N/A	#N/A	#N/A	#N/A	#N/A
1614						; N/A	#N/A	#N/A	#N/A	#N/A
1615						; N/A	#N/A	#N/A	#N/A	#N/A
1616						; N/A	#N/A	#N/A	#N/A	#N/A
1617						; N/A	#N/A	#N/A	#N/A	#N/A
1618						; N/A	#N/A	#N/A	#N/A	#N/A
1619						; N/A	#N/A	#N/A	#N/A	#N/A
1620						; N/A	#N/A	#N/A	#N/A	#N/A
1621						; N/A	#N/A	#N/A	#N/A	#N/A
1622						; N/A	#N/A	#N/A	#N/A	#N/A
1623						; N/A	#N/A	#N/A	#N/A	#N/A
1624						; N/A	#N/A	#N/A	#N/A	#N/A
1625						; N/A	#N/A	#N/A	#N/A	#N/A
1626						; N/A	#N/A	#N/A	#N/A	#N/A
1627						; N/A	#N/A	#N/A	#N/A	#N/A
1628						; N/A	#N/A	#N/A	#N/A	#N/A
1629						; N/A	#N/A	#N/A	#N/A	#N/A
1630						; N/A	#N/A	#N/A	#N/A	#N/A
1631						; N/A	#N/A	#N/A	#N/A	#N/A
1632						; N/A	#N/A	#N/A	#N/A	#N/A
1633						; N/A	#N/A	#N/A	#N/A	#N/A
1634						; N/A	#N/A	#N/A	#N/A	#N/A
1635						; N/A	#N/A	#N/A	#N/A	#N/A
1636						; N/A	#N/A	#N/A	#N/A	#N/A
1637						; N/A	#N/A	#N/A	#N/A	#N/A
1638						; N/A	#N/A	#N/A	#N/A	#N/A
1639						; N/A	#N/A	#N/A	#N/A	#N/A
1640						; N/A	#N/A	#N/A	#N/A	#N/A
1641						; N/A	#N/A	#N/A	#N/A	#N/A
1642						; N/A	#N/A	#N/A	#N/A	#N/A
1643						; N/A	#N/A	#N/A	#N/A	#N/A
1644						; N/A	#N/A	#N/A	#N/A	#N/A
1645						; N/A	#N/A	#N/A	#N/A	#N/A
1646						; N/A	#N/A	#N/A	#N/A	#N/A
1647						; N/A	#N/A	#N/A	#N/A	#N/A
1648						; N/A	#N/A	#N/A	#N/A	#N/A
1649						; N/A	#N/A	#N/A	#N/A	#N/A
1650						; N/A	#N/A	#N/A	#N/A	#N/A
1651						; N/A	#N/A	#N/A	#N/A	#N/A
1652						; N/A	#N/A	#N/A	#N/A	#N/A
1653						; N/A	#N/A	#N/A	#N/A	#N/A
1654						; N/A	#N/A	#N/A	#N/A	#N/A
1655						; N/A	#N/A	#N/A	#N/A	#N/A
1656						; N/A	#N/A	#N/A	#N/A	#N/A
1657						; N/A	#N/A	#N/A	#N/A	#N/A
1658						; N/A	#N/A	#N/A	#N/A	#N/A
1659						; N/A	#N/A	#N/A	#N/A	#N/A
1660						; N/A	#N/A	#N/A	#N/A	#N/A
1661						; N/A	#N/A	#N/A	#N/A	#N/A
1662						; N/A	#N/A	#N/A	#N/A	#N/A
1663						; N/A	#N/A	#N/A	#N/A	#N/A
1664						; N/A	#N/A	#N/A	#N/A	#N/A
1665						; N/A	#N/A	#N/A	#N/A	#N/A
1666						; N/A	#N/A	#N/A	#N/A	#N/A
1667						; N/A	#N/A	#N/A	#N/A	#N/A
1668						; N/A	#N/A	#N/A	#N/A	#N/A
1669						; N/A	#N/A	#N/A	#N/A	#N/A
1670						; N/A	#N/A	#N/A	#N/A	#N/A
1671						; N/A	#N/A	#N/A	#N/A	#N/A
1672						; N/A	#N/A	#N/A	#N/A	#N/A
1673						; N/A	#N/A	#N/A	#N/A	#N/A
1674						; N/A	#N/A	#N/A	#N/A	#N/A
1675						; N/A	#N/A	#N/A	#N/A	#N/A
1676						; N/A	#N/A	#N/A	#N/A	#N/A
1677						; N/A	#N/A	#N/A	#N/A	#N/A
1678						; N/A	#N/A	#N/A	#N/A	#N/A
1679						; N/A	#N/A	#N/A	#N/A	#N/A
1680						; N/A	#N/A	#N/A	#N/A	#N/A
1681						; N/A	#N/A	#N/A	#N/A	#N/A
1682						; N/A	#N/A	#N/A	#N/A	#N/A
1683						; N/A	#N/A	#N/A	#N/A	#N/A
1684						; N/A	#N/A	#N/A	#N/A	#N/A
1685						; N/A	#N/A	#N/A	#N/A	#N/A
1686						; N/A	#N/A	#N/A	#N/A	#N/A
1687						; N/A	#N/A	#N/A	#N/A	#N/A
1688						; N/A	#N/A	#N/A	#N/A	#N/A
1689						; N/A	#N/A	#N/A	#N/A	#N/A
1690						; N/A	#N/A	#N/A	#N/A	#N/A
1691						; N/A	#N/A	#N/A	#N/A	#N/A
1692						; N/A	#N/A	#N/A	#N/A	#N/A
1693						; N/A	#N/A	#N/A	#N/A	#N/A
1694						; N/A	#N/A	#N/A	#N/A	#N/A
1695						; N/A	#N/A	#N/A	#N/A	#N/A
1696						; N/A	#N/A	#N/A	#N/A	#N/A
1697						; N/A	#N/A	#N/A	#N/A	#N/A
1698						; N/A	#N/A	#N/A	#N/A	#N/A
1699						; N/A	#N/A	#N/A	#N/A	#N/A
1700						; N/A	#N/A	#N/A	#N/A	#N/A
1701						; N/A	#N/A	#N/A	#N/A	#N/A
1702						; N/A	#N/A	#N/A	#N/A	#N/A
1703						; N/A	#N/A	#N/A	#N/A	#N/A
1704						; N/A	#N/A	#N/A	#N/A	#N/A
1705						; N/A	#N/A	#N/A	#N/A	#N/A
1706						; N/A	#N/A	#N/A	#N/A	#N/A
1707						; N/A	#N/A	#N/A	#N/A	#N/A
1708						; N/A	#N/A	#N/A	#N/A	#N/A
1709						; N/A	#N/A	#N/A	#N/A	#N/A
1710						; N/A	#N/A	#N/A	#N/A	#N/A
1711						; N/A	#N/A	#N/A	#N/A	#N/A
1712						; N/A	#N/A	#N/A	#N/A	#N/A
1713						; N/A	#N/A	#N/A	#N/A	#N/A
1714						; N/A	#N/A	#N/A	#N/A	#N/A
1715						; N/A	#N/A	#N/A	#N/A	#N/A
1716						; N/A	#N/A	#N/A	#N/A	#N/A
1717						; N/A	#N/A	#N/A	#N/A	#N/A
1718						; N/A	#N/A	#N/A	#N/A	#N/A
1719						; N/A	#N/A	#N/A	#N/A	#N/A
1720						; N/A	#N/A	#N/A	#N/A	#N/A
1721						; N/A	#N/A	#N/A	#N/A	#N/A
1722						; N/A	#N/A	#N/A	#N/A	#N/A
1723						; N/A	#N/A	#N/A	#N/A	#N/A
1724						; N/A	#N/A	#N/A	#N/A	#N/A
1725						; N/A	#N/A	#N/A	#N/A	#N/A
1726						; N/A	#N/A	#N/A	#N/A	#N/A
1727						; N/A	#N/A	#N/A	#N/A	#N/A
1728						; N/A	#N/A	#N/A	#N/A	#N/A
1729						; N/A	#N/A	#N/A	#N/A	#N/A
1730						; N/A	#N/A	#N/A	#N/A	#N/A
1731						; N/A	#N/A	#N/A	#N/A	#N/A
1732						; N/A	#N/A	#N/A	#N/A	#N/A
1733						; N/A	#N/A	#N/A	#N/A	#N/A
1734						; N/A	#N/A	#N/A	#N/A	#N/A
1735						; N/A	#N/A	#N/A	#N/A	#N/A
1736						; N/A	#N/A	#N/A	#N/A	#N/A
1737						; N/A	#N/A	#N/A	#N/A	#N/A
1738						; N/A	#N/A	#N/A	#N/A	#N/A
1739						; N/A	#N/A	#N/A	#N/A	#N/A
1740						; N/A	#N/A	#N/A	#N/A	#N/A
1741						; N/A	#N/A	#N/A	#N/A	#N/A
1742						; N/A	#N/A	#N/A	#N/A	#N/A
1743						; N/A	#N/A	#N/A	#N/A	#N/A
1744						; N/A	#N/A	#N/A	#N/A	#N/A
1745						; N/A	#N/A	#N/A	#N/A	#N/A
1746						; N/A	#N/A	#N/A	#N/A	#N/A
1747						; N/A	#N/A	#N/A	#N/A	#N/A
1748						; N/A	#N/A	#N/A	#N/A	#N/A
1749						; N/A	#N/A	#N/A	#N/A	#N/A
1750						; N/A	#N/A	#N/A	#N/A	#N/A
1751						; N/A	#N/A	#N/A	#N/A	#N/A
1752						; N/A	#N/A	#N/A	#N/A	#N/A
1753						; N/A	#N/A	#N/A	#N/A	#N/A
1754						; N/A	#N/A	#N/A	#N/A	#N/A
1755						; N/A	#N/A	#N/A	#N/A	#N/A
1756						; N/A	#N/A	#N/A	#N/A	#N/A
1757						; N/A	#N/A	#N/A	#N/A	#N/A
1758						; N/A	#N/A	#N/A	#N/A	#N/A
1759						; N/A	#N/A	#N/A	#N/A	#N/A
1760						; N/A	#N/A	#N/A	#N/A	#N/A
1761						; N/A	#N/A	#N/A	#N/A	#N/A
1762						; N/A	#N/A	#N/A	#N/A	#N/A
1763						; N/A	#N/A	#N/A	#N/A	#N/A
1764						; N/A	#N/A	#N/A	#N/A	#N/A
1765						; N/A	#N/A	#N/A	#N/A	#N/A
1766						; N/A	#N/A	#N/A	#N/A	#N/A
1767						; N/A	#N/A	#N/A	#N/A	#N/A
1768						; N/A	#N/A	#N/A	#N/A	#N/A
1769						; N/A	#N/A	#N/A	#N/A	#N/A
1770						; N/A	#N/A	#N/A	#N/A	#N/A
1771						; N/A	#N/A	#N/A	#N/A	#N/A
1772						; N/A	#N/A	#N/A	#N/A	#N/A
1773						; N/A	#N/A	#N/A	#N/A	#N/A
1774						; N/A	#N/A	#N/A	#N/A	#N/A
1775						; N/A	#N/A	#N/A	#N/A	#N/A
1776						; N/A	#N/A	#N/A	#N/A	#N/A
1777						; N/A	#N/A	#N/A	#N/A	#N/A
1778						; N/A	#N/A	#N/A	#N/A	#N/A
1779						; N/A	#N/A	#N/A	#N/A	#N/A
1780						; N/A	#N/A	#N/A	#N/A	#N/A
1781						; N/A	#N/A	#N/A	#N/A	#N/A
1782						; N/A	#N/A	#N/A	#N/A	#N/A
1783						; N/A	#N/A	#N/A	#N/A	#N/A
1784						; N/A	#N/A	#N/A	#N/A	#N/A
1785						; N/A	#N/A	#N/A	#N/A	#N/A
1786						; N/A	#N/A	#N/A	#N/A	#N/A
1787						; N/A	#N/A	#N/A	#N/A	#N/A
1788						; N/A	#N/A	#N/A	#N/A	#N/A
1789						; N/A	#N/A	#N/A	#N/A	#N/A
1790						; N/A	#N/A	#N/A	#N/A	#N/A
1791						; N/A	#N/A	#N/A	#N/A	#N/A
1792						; N/A	#N/A	#N/A	#N/A	#N/A
1793						; N/A	#N/A	#N/A	#N/A	#N/A
1794						; N/A	#N/A	#N/A	#N/A	#N/A
1795						; N/A	#N/A	#N/A	#N/A	#N/A
1796						; N/A	#N/A	#N/A	#N/A	#N/A
1797						; N/A	#N/A	#N/A	#N/A	#N/A
1798						; N/A	#N/A	#N/A	#N/A	#N/A
1799						; N/A	#N/A	#N/A	#N/A	#N/A
1800						; N/A	#N/A	#N/A	#N/A	#N/A
1801						; N/A	#N/A	#N/A	#N/A	#N/A
1802						; N/A	#N/A	#N/A	#N/A	#N/A
1803						; N/A	#N/A	#N/A	#N/A	#N/A
1804						; N/A	#N/A	#N/A	#N/A	#N/A
1805						; N/A	#N/A	#N/A	#N/A	#N/A
1806						; N/A	#N/A	#N/A	#N/A	#N/A
1807						; N/A	#N/A	#N/A	#N/A	#N/A
1808						; N/A	#N/A	#N/A	#N/A	#N/A
1809						; N/A	#N/A	#N/A	#N/A	#N/A
1810						; N/A	#N/A	#N/A	#N/A	#N/A
1811						; N/A	#N/A	#N/A	#N/A	#N/A
1812						; N/A	#N/A	#N/A	#N/A	#N/A
1813						; N/A	#N/A	#N/A	#N/A	#N/A
1814						; N/A	#N/A	#N/A	#N/A	#N/A
1815						; N/A	#N/A	#N/A	#N/A	#N/A
1816						; N/A	#N/A	#N/A	#N/A	#N/A
1817						; N/A	#N/A	#N/A	#N/A	#N/A
1818						; N/A	#N/A	#N/A	#N/A	#N/A
1819						; N/A	#N/A	#N/A	#N/A	#N/A
1820						; N/A	#N/A	#N/A	#N/A	#N/A
1821						; N/A	#N/A	#N/A	#N/A	#N/A
1822						; N/A	#N/A	#N/A	#N/A	#N/A
1823						; N/A	#N/A	#N/A	#N/A	#N/A
1824						; N/A	#N/A	#N/A	#N/A	#N/A
1825						; N/A	#N/A	#N/A	#N/A	#N/A
1826						; N/A	#N/A	#N/A	#N/A	#N/A
1827						; N/A	#N/A	#N/A	#N/A	#N/A
1828						; N/A	#N/A	#N/A	#N/A	#N/A
1829						; N/A	#N/A	#N/A	#N/A	#N/A
1830						; N/A	#N/A	#N/A	#N/A	#N/A
1831						; N/A	#N/A	#N/A	#N/A	#N/A
1832						; N/A	#N/A	#N/A	#N/A	#N/A
1833						; N/A	#N/A	#N/A	#N/A	#N/A
1834						; N/A	#N/A	#N/A	#N/A	#N/A
1835						; N/A	#N/A	#N/A	#N/A	#N/A
1836						; N/A	#N/A	#N/A	#N/A	#N/A
1837						; N/A	#N/A	#N/A	#N/A	#N/A
1838						; N/A	#N/A	#N/A	#N/A	#N/A
1839						; N/A	#N/A	#N/A	#N/A	#N/A
1840						; N/A	#N/A	#N/A	#N/A	#N/A
1841						; N/A	#N/A	#N/A	#N/A	#N/A
1842						; N/A	#N/A	#N/A	#N/A	#N/A
1843						; N/A	#N/A	#N/A	#N/A	#N/A
1844						; N/A	#N/A	#N/A	#N/A	#N/A
1845						; N/A	#N/A	#N/A	#N/A	#N/A
1846						; N/A	#N/A	#N/A	#N/A	#N/A
1847						; N/A	#N/A	#N/A	#N/A	#N/A
1848						; N/A	#N/A	#N/A	#N/A	#N/A
1849						; N/A	#N/A	#N/A	#N/A	#N/A
1850						; N/A	#N/A	#N/A	#N/A	#N/A
1851						; N/A	#N/A	#N/A	#N/A	#N/A
1852						; N/A	#N/A	#N/A	#N/A	#N/A
1853						; N/A	#N/A	#N/A	#N/A	#N/A
1854						; N/A	#N/A	#N/A	#N/A	#N/A
1855						; N/A	#N/A	#N/A	#N/A	#N/A
1856						; N/A	#N/A	#N/A	#N/A	#N/A
1857						; N/A	#N/A	#N/A	#N/A	#N/A
1858						; N/A	#N/A	#N/A	#N/A	#N/A
1859						; N/A	#N/A	#N/A	#N/A	#N/A
1860						; N/A	#N/A	#N/A	#N/A	#N/A
1861						; N/A	#N/A	#N/A	#N/A	#N/A
1862						; N/A	#N/A	#N/A	#N/A	#N/A
1863						; N/A	#N/A	#N/A	#N/A	#N/A
1864						; N/A	#N/A	#N/A	#N/A	#N/A
1865						; N/A	#N/A	#N/A	#N/A	#N/A
1866						; N/A	#N/A	#N/A	#N/A	#N/A
1867						; N/A	#N/A	#N/A	#N/A	#N/A
1868						; N/A	#N/A	#N/A	#N/A	#N/A
1869						; N/A	#N/A	#N/A	#N/A	#N/A
1870						; N/A	#N/A	#N/A	#N/A	#N/A
1871						; N/A	#N/A	#N/A	#N/A	#N/A
1872						; N/A	#N/A	#N/A	#N/A	#N/A
1873						; N/A	#N/A	#N/A	#N/A	#N/A
1874						; N/A	#N/A	#N/A	#N/A	#N/A
1875						; N/A	#N/A	#N/A	#N/A	#N/A
1876						; N/A	#N/A	#N/A	#N/A	#N/A
1877						; N/A	#N/A	#N/A	#N/A	#N/A
1878						; N/A	#N/A	#N/A	#N/A	#N/A
1879						; N/A	#N/A	#N/A	#N/A	#N/A
1880						; N/A	#N/A	#N/A	#N/A	#N/A
1881						; N/A	#N/A	#N/A	#N/A	#N/A
1882						; N/A	#N/A	#N/A	#N/A	#N/A
1883						; N/A	#N/A	#N/A	#N/A	#N/A
1884						; N/A	#N/A	#N/A	#N/A	#N/A
1885						; N/A	#N/A	#N/A	#N/A	#N/A
1886						; N/A	#N/A	#N/A	#N/A	#N/A
1887						; N/A	#N/A	#N/A	#N/A	#N/A
1888						; N/A	#N/A	#N/A	#N/A	#N/A
1889						; N/A	#N/A	#N/A	#N/A	#N/A
1890						; N/A	#N/A	#N/A	#N/A	#N/A
1891						; N/A	#N/A	#N/A	#N/A	#N/A
1892						; N/A	#N/A	#N/A	#N/A	#N/A
1893						; N/A	#N/A	#N/A	#N/A	#N/A
1894						; N/A	#N/A	#N/A	#N/A	#N/A
1895						; N/A	#N/A	#N/A	#N/A	#N/A
1896						; N/A	#N/A	#N/A	#N/A	#N/A
1897						; N/A	#N/A	#N/A	#N/A	#N/A
1898						; N/A	#N/A	#N/A	#N/A	#N/A
1899						; N/A	#N/A	#N/A	#N/A	#N/A
1900						; N/A	#N/A	#N/A	#N/A	#N/A
1901						; N/A	#N/A	#N/A	#N/A	#N/A
1902						; N/A	#N/A	#N/A	#N/A	#N/A
1903						; N/A	#N/A	#N/A	#N/A	#N/A
1904						; N/A	#N/A	#N/A	#N/A	#N/A
1905						; N/A	#N/A	#N/A	#N/A	#N/A
1906						; N/A	#N/A	#N/A	#N/A	#N/A
1907						; N/A	#N/A	#N/A	#N/A	#N/A
1908						; N/A	#N/A	#N/A	#N/A	#N/A
1909						; N/A	#N/A	#N/A	#N/A	#N/A
1910						; N/A	#N/A	#N/A	#N/A	#N/A
1911						; N/A	#N/A	#N/A	#N/A	#N/A
1912						; N/A	#N/A	#N/A	#N/A	#N/A
1913						; N/A	#N/A	#N/A	#N/A	#N/A
1914						; N/A	#N/A	#N/A	#N/A	#N/A
1915						; N/A	#N/A	#N/A	#N/A	#N/A
1916						; N/A	#N/A	#N/A	#N/A	#N/A
1917						; N/A	#N/A	#N/A	#N/A	#N/A
1918						; N/A	#N/A	#N/A	#N/A	#N/A
1919						; N/A	#N/A	#N/A	#N/A	#N/A
1920						; N/A	#N/A	#N/A	#N/A	#N/A
1921						; N/A	#N/A	#N/A	#N/A	#N/A
1922						; N/A	#N/A	#N/A	#N/A	#N/A
1923						; N/A	#N/A	#N/A	#N/A	#N/A
1924						; N/A	#N/A	#N/A	#N/A	#N/A
1925						; N/A	#N/A	#N/A	#N/A	#N/A
1926						; N/A	#N/A	#N/A	#N/A	#N/A
1927						; N/A	#N/A	#N/A	#N/A	#N/A
1928						; N/A	#N/A	#N/A	#N/A	#N/A
1929						; N/A	#N/A	#N/A	#N/A	#N/A
1930						; N/A	#N/A	#N/A	#N/A	#N/A
1931						; N/A	#N/A	#N/A	#N/A	#N/A
1932						; N/A	#N/A	#N/A	#N/A	#N/A
1933						; N/A	#N/A	#N/A	#N/A	#N/A
1934						; N/A	#N/A	#N/A	#N/A	#N/A
1935						; N/A	#N/A	#N/A	#N/A	#N/A
1936						; N/A	#N/A	#N/A	#N/A	#N/A
1937						; N/A	#N/A	#N/A	#N/A	#N/A
1938						; N/A	#N/A	#N/A	#N/A	#N/A
1939						; N/A	#N/A	#N/A	#N/A	#N/A
1940						; N/A	#N/A	#N/A	#N/A	#N/A
1941						; N/A	#N/A	#N/A	#N/A	#N/A
1942						; N/A	#N/A	#N/A	#N/A	#N/A
1943						; N/A	#N/A	#N/A	#N/A	#N/A
1944						; N/A	#N/A	#N/A	#N/A	#N/A
1945						; N/A	#N/A	#N/A	#N/A	#N/A
1946						; N/A	#N/A	#N/A	#N/A	#N/A
1947						; N/A	#N/A	#N/A	#N/A	#N/A
1948						; N/A	#N/A	#N/A	#N/A	#N/A
1949						; N/A	#N/A	#N/A	#N/A	#N/A
1950						; N/A	#N/A	#N/A	#N/A	#N/A
1951						; N/A	#N/A	#N/A	#N/A	#N/A
1952						; N/A	#N/A	#N/A	#N/A	#N/A
1953						; N/A	#N/A	#N/A	#N/A	#N/A
1954						; N/A	#N/A	#N/A	#N/A	#N/A
1955						; N/A	#N/A	#N/A	#N/A	#N/A
1956						; N/A	#N/A	#N/A	#N/A	#N/A
1957						; N/A	#N/A	#N/A	#N/A	#N/A
1958						; N/A	#N/A	#N/A	#N/A	#N/A
1959						; N/A	#N/A	#N/A	#N/A	#N/A
1960						; N/A	#N/A	#N/A	#N/A	#N/A
1961						; N/A	#N/A	#N/A	#N/A	#N/A
1962						; N/A	#N/A	#N/A	#N/A	#N/A
1963						; N/A	#N/A	#N/A	#N/A	#N/A
1964						; N/A	#N/A	#N/A	#N/A	#N/A
1965						; N/A	#N/A	#N/A	#N/A	#N/A
1966						; N/A	#N/A	#N/A	#N/A	#N/A
1967						; N/A	#N/A	#N/A	#N/A	#N/A
1968						; N/A	#N/A	#N/A	#N/A	#N/A
1969						; N/A	#N/A	#N/A	#N/A	#N/A
1970						; N/A	#N/A	#N/A	#N/A	#N/A
1971						; N/A	#N/A	#N/A	#N/A	#N/A
1972						; N/A	#N/A	#N/A	#N/A	#N/A
1973						; N/A	#N/A	#N/A	#N/A	#N/A
1974						; N/A	#N/A	#N/A	#N/A	#N/A
1975						; N/A	#N/A	#N/A	#N/A	#N/A
1976						; N/A	#N/A	#N/A	#N/A	#N/A
1977						; N/A	#N/A	#N/A	#N/A	#N/A
1978						; N/A	#N/A	#N/A	#N/A	#N/A
1979						; N/A	#N/A	#N/A	#N/A	#N/A
1980						; N/A	#N/A	#N/A	#N/A	#N/A
1981						; N/A	#N/A	#N/A	#N/A	#N/A
1982						; N/A	#N/A	#N/A	#N/A	#N/A
1983						; N/A	#N/A	#N/A	#N/A	#N/A
1984						; N/A	#N/A	#N/A	#N/A	#N/A
1985						; N/A	#N/A	#N/A	#N/A	#N/A
1986						; N/A	#N/A	#N/A	#N/A	#N/A
1987						; N/A	#N/A	#N/A	#N/A	#N/A
1988						; N/A	#N/A	#N/A	#N/A	#N/A
1989						; N/A	#N/A	#N/A	#N/A	#N/A
1990						; N/A	#N/A	#N/A	#N/A	#N/A
1991						; N/A	#N/A	#N/A	#N/A	#N/A
1992						; N/A	#N/A	#N/A	#N/A	#N/A
1993						; N/A	#N/A	#N/A	#N/A	#N/A
1994						; N/A	#N/A	#N/A	#N/A	#N/A
1995						; N/A	#N/A	#N/A	#N/A	#N/A
1996						; N/A	#N/A	#N/A	#N/A	#N/A
1997						; N/A	#N/A	#N/A	#N/A	#N/A
1998						; N/A	#N/A	#N/A	#N/A	#N/A
1999						; N/A	#N/A	#N/A	#N/A	#N/A
[truncated: 8,923 more rows]
