# Supplementary material for: A diffusion-based 3D printing strategy to fabricate self-supporting, perfusable networks
Source: BMC Methods. 2026 Mar 9;3(1):8. doi: 10.1186/s44330-026-00059-6 (PMC12968115; doi:10.1186/s44330-026-00059-6)
Supplement: Supplementary file 2 — Additional File 2 [file 44330_2026_59_MOESM2_ESM.gcode]

;start gcode
M83 ; puts E axis (extruder) into relative mode
G92 X10 Y0 Z0 E0 ; defines current position to starting position of gcode (copy over coordinates from below)

G1  F180 X10  Y0  Z0  E0.1 ; in first line of print path: define print speed (F value, mm/min)
G1  X9.5  Y0  Z0  E0.1 ; initial high extrusion steps (here, 2x E0.1) to make sure nozzle is extruding
G1  X9  Y0  Z0  E0.01
G1  X8.5  Y0  Z0  E0.01
G1  X8  Y0  Z0  E0.01
G1  X7.5  Y0  Z0  E0.01
G1  X7  Y0  Z0  E0.01
G1  X6.5  Y0  Z0  E0.01
G1  X6  Y0  Z0  E0.01
G1  X5.5  Y0  Z0  E0.01
G1  X5  Y0  Z0  E0.01
G1  X4.5  Y0  Z0  E0.01
G1  X4  Y0  Z0  E0.01
G1  X3.5  Y0  Z0  E0.01
G1  X3  Y0  Z0  E0.01
G1  X2.5  Y0  Z0  E0.01
G1  X2  Y0  Z0  E0.01
G1  X1.5  Y0  Z0  E0.01
G1  X1  Y0  Z0  E0.01
G1  X0.5  Y0  Z0  E0.01
G1  X0  Y0  Z0  E0.01
G1  X-0.5  Y0  Z0  E0.01
G1  X-1  Y0  Z0  E0.01
G1  X-1.5  Y0  Z0  E0.01
G1  X-2  Y0  Z0  E0.01
G1  X-2.5  Y0  Z0  E0.01
G1  X-3  Y0  Z0  E0.01
G1  X-3.5  Y0  Z0  E0.01
G1  X-4  Y0  Z0  E0.01
G1  X-4.5  Y0  Z0  E0.01
G1  X-5  Y0  Z0  E0.01
G1  X-5.5  Y0  Z0  E0.01
G1  X-6  Y0  Z0  E0.01
G1  X-6.5  Y0  Z0  E0.01
G1  X-7  Y0  Z0  E0.01
G1  X-7.5  Y0  Z0  E0.01
G1  X-8  Y0  Z0  E0.01
G1  X-8.5  Y0  Z0  E0.01
G1  X-9  Y0  Z0  E0.01
G1  X-9.5  Y0  Z0  E-0.1 ; at end of print, retraction steps (2x E-0.1) to prevent nozzle drag
G1  X-10  Y0  Z0  E-0.1 

;end gcode
G1 F1200 X-10 Y0 Z20 ; after printing, moves nozzle up 2 cm (Z20) to lift above support bath
